# Supplementary material for: Untargeted fecal metabolome analysis in obese dogs after weight loss achieved by feeding a high-fiber-high-protein diet
Source: Metabolomics. 2021 Jul 6;17(7):66. doi: 10.1007/s11306-021-01815-1 (PMC8260550; doi:10.1007/s11306-021-01815-1)
Supplement: Supplementary file 1 — Supplementary data 1. Spreadsheet of the data from peak intensity for each sample and compound imported from Compound discoverer 2.1. (XLSX 341 kb) [file 11306_2021_1815_MOESM1_ESM.xlsx]

## Sheet: Compounds
Checked	Name	Formula	Annotation Source: Predicted Compositions	Annotation Source: mzCloud Search	Annotation Source: ChemSpider Search	FISh Coverage	Molecular Weight	RT [min]	Area (Max.)	# ChemSpider Results	# mzCloud Results	# KEGG Pathways	KEGG Pathways	mzCloud Best Match	mzCloud Best Sim. Match	Area: 19.raw (F25)	Area: 19_190210035724.raw (F26)	Area: 27.raw (F37)	Area: 27_190210064631.raw (F38)	Area: 31.raw (F45)	Area: 31_190210083914.raw (F46)	Area: 33.raw (F49)	Area: 33_190210093535.raw (F50)	Area: 35.raw (F53)	Area: 35_190210104601.raw (F54)	Area: 37.raw (F57)	Area: 37_190210114222.raw (F58)	Area: 39.raw (F61)	Area: 39_190210123843.raw (F62)	Area: 41.raw (F65)	Area: 41_190210133504.raw (F66)	Area: 43.raw (F69)	Area: 43_190210143125.raw (F70)	Area: 47.raw (F77)	Area: 47_190210162410.raw (F78)	Area: 49.raw (F81)	Area: 49_190210172037.raw (F82)	Area: 51.raw (F85)	Area: 51_190210181704.raw (F86)	Area: 53.raw (F89)	Area: 53_190210191325.raw (F90)	Area: 55.raw (F93)	Area: 55_190210203754.raw (F94)	Area: 57.raw (F97)	Area: 57_190210213417.raw (F98)	Area: 61.raw (F105)	Area: 61_190210232657.raw (F106)	Area: 65.raw (F113)	Area: 65_190211011939.raw (F114)
TRUE	α-Eleostearic acid	C18 H30 O2	Full match	Full match	Not the top hit		278.225	9.172	1.99326e+07	25	27	7	Metabolic pathways;Biosynthesis of secondary metabolites;Biosynthesis of plant secondary metabolites;Other	85.4	73.2	59858.7	26541	376376	342303	246540	217487	297895	262368	788985	793312	1.376e+06	1.14445e+06	365306	340595	202956	193716	67590	57846.2	232650	175765	65997.2	48678.9	246292	206251	183896	173044	68330.1	63944.9	44112.1	54275.5	132474	165917	349801	291836
TRUE	α-Aspartylphenylalanine	C13 H16 N2 O5	Not the top hit	Full match	Full match		280.106	4.592	3.12606e+06	7	2	0		85.1		47641.3	44848.6	4493.46	11600	4513.59	15977.5	4832.28	2153.2	8432.5	5247.17	4667.12	10375.2	27028.8	20895.4	22726.7	19653.3	4459.83	9416.68	89472.6	69988.7	48283.7	37101.8	4892.81	2113.91	5601.17	15202	4784.63	10741	21304	15967	28249.6	18991.8	22833.2	15172.2
TRUE	Ziprasidone	C21 H21 Cl N4 O S	No match	Full match	Full match		412.114	7.38	1.06178e+06	6	1	0		99.4		136199	74688.1	16424.4	15494.1	15976.1	10131.3	3820.47	1579.26	14956.7	11891	34969.8	17131.7	428359	279454	248486	166340	104375	74611.9	133599	213416	89593	62705.7	3894.28	4475.17	27067.8	19354.5	181057	125747	173088	121279	141348	95932.4	1.06178e+06	1.03073e+06
TRUE	Xanthurenic acid	C10 H7 N O4	Full match	Full match	Full match		205.038	7.474	1.55808e+07	10	2	3	Biosynthesis of antibiotics;Tryptophan metabolism;Other	99.8		3.97099e+06	3.71656e+06	38572.3	30596.9	22347.9	19571.5	12842	6911.16	12570.8	5522.55	21701.7	10632.1	64872.9	53731.3	68704.4	61169	14141.1	5789.33	1.55808e+07	1.50133e+07	31781.3	25942.8	20399.6	14761.9	15423.4	16171.5	37768.3	29729.3	40548.9	32118.2	16662.3	7676.45	1.0813e+06	893610
TRUE	Valylproline	C10 H18 N2 O3	Full match	Full match	Not the top hit		214.132	1.356	1.4718e+07	6	1	2	Metabolic pathways;Other	98.7		5.46273e+06	6.80134e+06	9.78457e+06	1.00583e+07	7.05618e+06	7.31894e+06	4.44461e+06	4.59718e+06	4.16222e+06	4.52517e+06	8.81463e+06	8.6558e+06	2.82306e+06	2.2419e+06	6.96996e+06	5.98061e+06	4.9096e+06	3.58143e+06	4.94851e+06	4.15098e+06	1.28071e+07	1.34872e+07	2.72262e+06	2.49269e+06	5.70321e+06	4.9774e+06	6.98166e+06	7.00512e+06	1.16742e+07	1.41641e+07	5.69088e+06	5.25732e+06	6.02677e+06	5.68719e+06
TRUE	Urocanic acid	C6 H6 N2 O2	Full match	Full match	Partial match		138.043	1.224	5.53468e+07	39	4	2	Metabolic pathways;Other	99.8		3.90088e+06	3.68441e+06	5.40084e+06	5.15668e+06	1.07682e+07	1.02426e+07	4.92375e+06	4.87925e+06	4.9599e+06	4.95686e+06	1.50904e+07	1.33328e+07	1.14077e+07	1.08964e+07	1.09529e+07	1.1692e+07	1.54718e+06	1.67421e+06	4.35713e+06	4.70593e+06	6.10536e+06	6.75274e+06	4.00795e+06	4.02745e+06	3.68369e+07	3.41372e+07	7.32576e+06	7.20929e+06	662161	977962	5.14384e+07	5.53468e+07	4.37026e+07	4.46238e+07
TRUE	Tyramine	C8 H11 N O	Full match	Full match	Full match		137.084	1.285	2.78798e+08	57	1	9	Biosynthesis of secondary metabolites;Biosynthesis of plant secondary metabolites;Biosynthesis of alkaloids derived from shikimate pathway;Tyrosine metabolism;Other	99.9		1.95179e+07	1.76602e+07	8.44814e+06	7.41437e+06	8.55422e+06	7.75603e+06	8.78187e+07	8.11538e+07	9.10104e+06	9.46564e+06	1.19498e+07	1.13179e+07	2.07746e+08	1.82953e+08	1.20985e+07	1.24937e+07	7.27386e+06	5.96029e+06	4.63981e+07	4.5127e+07	1.042e+07	9.72116e+06	2.02737e+08	2.15231e+08	1.65462e+07	1.52329e+07	1.22322e+07	1.39856e+07	6.93685e+07	6.01587e+07	2.1318e+08	2.17253e+08	3.3332e+07	3.54333e+07
TRUE	Tryptamine	C10 H12 N2	Full match	Full match	Full match		160.1	2.588	2.78163e+08	23	2	11	Metabolic pathways;Biosynthesis of secondary metabolites;Microbial metabolism in diverse environments;Biosynthesis of plant secondary metabolites;Biosynthesis of alkaloids derived from shikimate pathway;Tropane, piperidine and pyridine alkaloid biosynthesis;Tryptophan metabolism;Biosynthesis of alkaloids derived from ornithine, lysine and nicotinic acid;Other	100		2.52543e+07	2.93515e+07	1.18754e+07	1.31607e+07	1.96163e+07	2.27061e+07	1.03573e+07	1.20291e+07	1.33741e+07	1.53648e+07	2.49877e+07	2.94907e+07	2.72153e+07	2.78015e+07	2.21461e+07	2.60042e+07	3.9204e+07	4.36908e+07	2.78163e+08	2.76176e+08	3.45759e+07	3.77417e+07	1.99525e+07	2.4346e+07	3.48835e+07	3.59559e+07	4.57539e+07	5.82971e+07	7.1607e+07	7.86102e+07	6.72083e+07	6.67875e+07	7.0298e+07	6.68156e+07
TRUE	Trigonelline	C7 H7 N O2	Full match	Full match	Not the top hit		137.048	5.343	701930	47	7	20	Metabolic pathways;Biosynthesis of secondary metabolites;Microbial metabolism in diverse environments;Biosynthesis of antibiotics;Degradation of aromatic compounds;Biosynthesis of plant secondary metabolites;Biosynthesis of alkaloids derived from shikimate pathway;Biosynthesis of amino acids;Biosynthesis of phenylpropanoids;Tryptophan metabolism;Biosynthesis of secondary metabolites - unclassifie…	95.7		34265.5	33113.2	35072	37349.1	8807.65	9298.3	82971	92036	19932.2	30100.4	69774.6	76626.8	43712.3	86788.4	23542.9	34635	316535	342128	115301	250806	82195.2	103637	45595.8	50384.9	38654.5	21967.7	129536	198121	130123	249107	64912.1	159053	109561	253694
TRUE	Tributyl phosphate	C12 H27 O4 P	Full match	Full match	Full match		266.165	9.056	5.2011e+06	5	2	0		97.1		2.58154e+06	2.59591e+06	3.60209e+06	3.82131e+06	2.44453e+06	2.71955e+06	4.36288e+06	4.34025e+06	2.85393e+06	2.91299e+06	3.22629e+06	3.63367e+06	3.32774e+06	3.22653e+06	4.13643e+06	4.26661e+06	4.89951e+06	4.97519e+06	2.74481e+06	2.21085e+06	3.53598e+06	3.66116e+06	3.34224e+06	3.57544e+06	3.09253e+06	3.0873e+06	3.46643e+06	3.16793e+06	3.07359e+06	3.15516e+06	3.30454e+06	2.73605e+06	2.44322e+06	2.68517e+06
TRUE	trans-3-Indoleacrylic acid	C11 H9 N O2	Full match	Full match	Not the top hit		187.064	3.691	2.48454e+08	32	2	0		92.5		1.16352e+08	1.16118e+08	5.83715e+07	5.72728e+07	3.55586e+07	3.48691e+07	3.88638e+07	3.83654e+07	1.85508e+07	1.53549e+07	1.16277e+08	1.11814e+08	4.00107e+07	2.99346e+07	2.43132e+07	2.27777e+07	2.47654e+07	3.52553e+07	2.12812e+08	2.06329e+08	8.99106e+07	9.28278e+07	1.86323e+07	1.83248e+07	7.39356e+07	7.5965e+07	6.57877e+07	6.69836e+07	6.31464e+07	6.79594e+07	2.16156e+08	2.08453e+08	2.48119e+08	2.48454e+08
TRUE	Tolycaine	C15 H22 N2 O3	Full match	Full match	Not the top hit		278.164	4.792	1.58786e+07	12	2	0		87.7		3.09592e+06	3.48731e+06	9.20475e+06	9.04392e+06	3.6983e+06	3.63159e+06	535753	449982	662031	523174	2.29971e+06	2.41485e+06	216226	196685	1.58255e+06	1.429e+06	669697	632518	145519	111391	1.39155e+07	1.58786e+07	1.00108e+06	982416	1.19268e+06	1.16756e+06	2.21032e+06	2.25415e+06	1.00878e+06	1.1443e+06	167918	158134	782695	751550
TRUE	Thymine	C5 H6 N2 O2	Full match	Full match	Full match		126.043	2.439	9.24023e+07	22	2	3	Metabolic pathways;Other	96.6		8.24061e+06	8.06528e+06	3.87323e+07	3.82903e+07	4.17223e+07	5.2626e+07	5.94857e+07	5.06213e+07	5.03616e+07	4.86132e+07	2.35564e+07	2.61642e+07	5.9044e+07	4.67492e+07	5.54304e+07	5.02851e+07	1.88826e+07	2.37597e+07	2.65888e+07	3.05785e+07	3.12444e+07	3.06118e+07	6.91481e+07	6.80685e+07	7.07146e+07	9.24023e+07	4.59692e+07	3.92648e+07	2.70595e+07	2.72973e+07	4.78266e+07	4.58115e+07	4.36658e+07	4.15615e+07
TRUE	Theophylline	C7 H8 N4 O2	Full match	Full match	Partial match		180.065	4.924	2.48573e+06	9	2	6	Metabolic pathways;Biosynthesis of secondary metabolites;Microbial metabolism in diverse environments;Biosynthesis of plant secondary metabolites;Other	92.1		4322.68	2046.47	273922	273945	4195.53	4306.13	9889.21	10055.4	4263.6	6280.68	6879.96	7966.67	17753.9	14779.6	24184.1	14977.6	4602.31	7750.79	73875.2	54104.4	9061.3	2714.14	4531.14	12170.8	2.48573e+06	2.30572e+06	4420.14	2806.54	16654.5	10222.8	645779	555578	50058.4	21040.5
TRUE	Theobromine	C7 H8 N4 O2	Full match	Full match	Not the top hit		180.065	3.95	1.02858e+07	9	3	6	Metabolic pathways;Biosynthesis of secondary metabolites;Microbial metabolism in diverse environments;Biosynthesis of plant secondary metabolites;Other	93.1		39973.6	35389.2	78521.4	70540.4	7910.14	3552.21	34879.4	36641.9	7202.01	10804.9	7611.52	4298.93	48730.7	41782.7	235198	185710	7110.02	8824.04	912590	916326	7776.82	4555.69	7717.58	3546.19	1.22229e+06	1.16587e+06	6945.71	3817.36	169052	138307	141630	141172	410994	384755
TRUE	Taxifolin	C15 H12 O7	Full match	Full match	Full match		304.059	7.429	1.15966e+06	17	2	4	Metabolic pathways;Biosynthesis of secondary metabolites;Biosynthesis of phenylpropanoids;Other	98.8		31278.3	19930.6	123187	121113	13772.7	11466.8	13736.5	10816	6185.51	2559.25	7976.26	3716.7	7064.43	2791.84	8912.5	6584.33	71205.3	48317.4	55744.2	36158.8	26455.6	18197.3	11080.6	8708.63	8394.41	3363.74	23615.1	17870.3	8916.34	5073.49	8645.05	3369.99	21589.7	12782.4
TRUE	Taurine	C2 H7 N O3 S	Full match	Full match	Full match		125.015	1.252	2.80643e+07	4	1	6	Metabolic pathways;Other	99.9		7.54138e+06	6.5991e+06	3.78731e+06	3.627e+06	431404	384554	2.17296e+06	2.02366e+06	7.64339e+06	7.52817e+06	3.76144e+06	3.31074e+06	1.30001e+07	1.31395e+07	8.86678e+06	8.57162e+06	4.27794e+06	4.42005e+06	1.66853e+07	1.78967e+07	6.06482e+06	6.0523e+06	800482	745520	7.94633e+06	8.45637e+06	1.00736e+07	1.01928e+07	1.07206e+07	1.04948e+07	4.85427e+06	5.01489e+06	2.41474e+07	2.50354e+07
TRUE	Syringic acid	C9 H10 O5	Full match	Full match	Not the top hit		198.053	6.62	522984	16	1	6	Metabolic pathways;Microbial metabolism in diverse environments;Biosynthesis of antibiotics;Tyrosine metabolism;Biosynthesis of secondary metabolites - unclassified;Other	98.9		19884.8	22883.5	43506.8	35570.5	29524.5	26958.7	6837.04	5665.98	7342.02	9087.85	6485.55	6840	208357	184750	5920.93	2922.62	243746	264095	92359.4	58806.4	285128	274101	7223.53	5686.13	6809.69	5232.53	457844	447152	47215.8	46506.4	6535.89	6023.97	19321.9	19688
TRUE	Solanidine	C27 H43 N O	Full match	Full match	Partial match		397.335	7.504	2.02296e+06	4	1	1	Other	99.3		4453.94	3864.8	2412.04	1046.12	16223.1	12754.8	2273.72	2562.09	2225.71	977.786	3171.5	4932.48	2752.88	1359.22	3756.14	1020.62	129096	83472.2	9254.13	5698.38	2848.98	1486.48	11580	4743.89	29748.9	15000	2647.66	1165.47	12739.2	4706.27	3340.41	1359.14	4086.73	1844.09
TRUE	Skatole	C9 H9 N	Full match	Full match	Full match		131.074	5.747	3.96206e+07	25	6	0		99.6		6830.95	12028.7	7447.61	14900.5	7024.19	3214.19	157039	65942.2	127259	57975.4	139057	78248	4.56648e+06	2.38122e+06	19284.7	14632.1	43213.1	27775.7	7298.4	11957.2	4.12379e+06	1.03533e+06	149823	56869.2	7.45513e+06	3.53624e+06	2.37312e+06	634220	480043	143711	19701.1	20563.3	3.71108e+07	1.79273e+07
TRUE	Sinapinic acid	C11 H12 O5	Full match	Full match	Full match		224.069	7.473	878227	19	1	6	Metabolic pathways;Biosynthesis of secondary metabolites;2-Oxocarboxylic acid metabolism;Phenylpropanoid biosynthesis;Biosynthesis of phenylpropanoids;Other	99.3		286875	192149	56052.7	60406.9	32956	20303.7	70286.8	56924.4	57236.7	27735.4	111572	59136.7	375655	366268	58572.7	47802.3	207762	150728	377299	347435	246809	251146	147724	104300	54558.2	49889.5	258759	229287	61322.4	49799	167478	165946	463826	425869
TRUE	Sinapine	C16 H23 N O5	Full match	Full match	Not the top hit		309.158	3.854	3.03448e+07	6	1	0		98.6		85500.3	75554.4	22432.4	23639.3	5416.91	9311.8	16005.7	19673.2	4278.14	3182.73	42311	30366.1	35327.6	29473.9	47495.5	38657.5	27582.2	12123.3	1.54088e+06	251670	28015.5	23036.8	32983.9	24032.4	33738	25844	58920.4	54586.1	87250.6	78754.5	86259.7	68447.8	425306	342500
TRUE	Serotonin	C10 H12 N2 O	Full match	Full match	Full match		176.095	1.362	1.00251e+07	32	4	16	Metabolic pathways;Biosynthesis of secondary metabolites;Microbial metabolism in diverse environments;Biosynthesis of alkaloids derived from shikimate pathway;Tryptophan metabolism;Other	90.9	68.3	2.66647e+06	2.96684e+06	1.01979e+06	1.2991e+06	1.96241e+06	2.07771e+06	880392	751247	1.5027e+06	1.48932e+06	1.43634e+06	1.53639e+06	1.35263e+06	1.56251e+06	1.89688e+06	1.74525e+06	2.24473e+06	2.19297e+06	5.80039e+06	5.35106e+06	1.88933e+06	2.04638e+06	1.8187e+06	1.53274e+06	1.9559e+06	1.81215e+06	3.69106e+06	3.46528e+06	5.12673e+06	5.12525e+06	2.37749e+06	2.13126e+06	1.82228e+06	1.70293e+06
TRUE	Salsolinol	C10 H13 N O2	Full match	Full match	Not the top hit		179.095	1.232	3.72685e+06	94	2	5	Biosynthesis of secondary metabolites;Biosynthesis of alkaloids derived from shikimate pathway;2-Oxocarboxylic acid metabolism;Other	98.9		964052	842361	992488	813265	568556	833335	2.05254e+06	1.88861e+06	460995	500051	1.0588e+06	1.04619e+06	2.94243e+06	2.79991e+06	462302	660634	754400	644562	183294	169663	1.01385e+06	952326	690528	744965	219333	450888	546437	501779	416261	350239	502162	613631	290326	290471
TRUE	Ritalinic acid	C13 H17 N O2	Full match	Full match	Full match		219.126	5.007	211546	29	1	0		99.8		3700.18	2374.34	10640.5	15551.9	3790.07	4086.96	103718	115883	87838	83728.4	12435	14669.1	181763	162905	3473.5	3421.96	3885.11	1524.25	9828.62	9793.56	4998.04	5848.8	18319.5	21552	4129.6	1728.79	3528.51	4787	16498.6	16898.8	11820.5	11458.2	9139.92	15205.4
TRUE	Pyroquilon	C11 H11 N O	Full match	Full match	Partial match		173.084	3.189	743437	15	1	0		87.6		18592.7	9950.53	27668.5	18906.5	45171.4	29386.8	32716.5	21266.6	28941.5	18987.6	33714.5	22884.2	38400.7	24276.2	38244.3	21532.9	23462.3	14610.9	7381.35	3392.73	20197.9	29786.8	43551.4	27179.8	53736.2	36075.5	32919.2	21256	7916.3	3027.62	43677.4	27399.2	54168.9	33401.2
TRUE	Purine	C5 H4 N4	Full match	Full match	Partial match		120.044	2.292	1.08637e+06	25	1	0		99.9		93244.5	83282.3	39301.2	54076	13836.8	16885.9	92771.8	82847.2	11562.8	5465.89	201267	215377	45110.8	53991.6	12631.5	14354.5	67486.1	66790	15567.2	20167	113515	138756	17324.8	6271.77	55302.1	62287	79808.1	76668	14658.9	8678.43	300791	335764	387041	410759
TRUE	Piperonylonitrile	C8 H5 N O2	Full match	Full match	Partial match		147.032	6.009	1.82288e+06	16	1	2	Metabolic pathways;Tyrosine metabolism	91.5		24922.7	37649.1	228923	263594	575094	422822	151678	189108	422158	451250	386350	465729	253009	326492	331057	303085	237611	276808	139339	149789	271109	310234	344274	379509	375250	396208	276197	321117	793705	684249	115100	92189.9	510714	440239
TRUE	Phthalic acid	C8 H6 O4	Full match	Full match	Full match		166.027	9.126	9.5611e+06	13	1	10	Metabolic pathways;Microbial metabolism in diverse environments;Biosynthesis of antibiotics;Degradation of aromatic compounds;Other	94.7		907454	1.03081e+06	1.17874e+06	1.28569e+06	894425	1.04437e+06	1.45242e+06	1.67604e+06	1.11353e+06	1.22457e+06	1.36543e+06	1.70416e+06	1.22363e+06	1.47015e+06	1.34155e+06	1.44781e+06	1.58616e+06	1.85494e+06	1.28674e+06	1.47873e+06	1.09601e+06	1.33929e+06	1.0146e+06	1.13469e+06	1.15601e+06	1.32632e+06	1.35744e+06	1.38807e+06	1.06586e+06	1.0449e+06	1.0113e+06	1.17026e+06	1.15519e+06	1.26875e+06
TRUE	Phenethylamine	C8 H11 N	Full match	Full match	Full match		121.09	1.388	9.8554e+07	40	2	2	Phenylalanine metabolism;Other	100		1.65293e+07	1.6955e+07	1.72958e+06	1.9206e+06	2.69825e+06	2.79229e+06	1.28929e+06	1.22305e+06	1.57233e+06	1.62137e+06	4.61588e+06	4.68109e+06	4.34081e+06	4.38055e+06	1.70722e+07	1.71125e+07	3.06135e+06	3.11672e+06	7.04729e+07	6.16999e+07	8.56811e+06	8.49192e+06	4.70916e+06	4.96286e+06	7.31176e+06	7.12089e+06	7.98683e+06	7.86166e+06	4.79619e+07	4.77619e+07	8.68622e+06	8.51051e+06	8.73247e+06	6.62711e+06
TRUE	PEG n7	C14 H30 O8	Not the top hit	Full match	Full match		326.195	5.384	5.27584e+07	1	1	0		80.1		2.51326e+07	2.06424e+07	2.74722e+07	1.90554e+07	2.49225e+07	1.93268e+07	2.58291e+07	1.82905e+07	2.66396e+07	2.20673e+07	2.54829e+07	2.09407e+07	2.53969e+07	1.74284e+07	2.24209e+07	1.85079e+07	2.39068e+07	1.88481e+07	2.82927e+07	2.17913e+07	2.66858e+07	1.85488e+07	1.56784e+07	2.05167e+07	2.52889e+07	2.14689e+07	2.59952e+07	1.93199e+07	2.37871e+07	2.11488e+07	2.41156e+07	2.02678e+07	3.44505e+07	2.17867e+07
TRUE	PEG n6	C12 H26 O7	Full match	Full match	Full match		282.168	4.774	8.71289e+07	2	1	0		99.6		6.33323e+07	5.74037e+07	6.93259e+07	4.52873e+07	5.36438e+07	4.85686e+07	5.42504e+07	5.05218e+07	6.65966e+07	5.26714e+07	6.28722e+07	5.24072e+07	6.55314e+07	5.32419e+07	5.55431e+07	4.76585e+07	6.49454e+07	5.44725e+07	7.47008e+07	5.78524e+07	6.53706e+07	5.83136e+07	7.4918e+07	5.13915e+07	6.24572e+07	4.90079e+07	6.30244e+07	5.02309e+07	5.10637e+07	4.92239e+07	5.67533e+07	4.75015e+07	6.689e+07	5.54406e+07
TRUE	PEG n5	C10 H22 O6	Full match	Full match	Full match		238.142	4.052	8.11735e+07	1	1	0		99.9		4.30769e+07	3.62308e+07	4.07423e+07	3.66509e+07	4.01768e+07	3.53063e+07	3.23859e+07	3.4693e+07	4.63983e+07	4.06991e+07	3.99182e+07	3.36685e+07	4.14578e+07	3.34233e+07	3.62864e+07	2.79398e+07	4.66671e+07	4.02871e+07	3.594e+07	4.02953e+07	4.04426e+07	3.92671e+07	4.12888e+07	2.41991e+07	3.67885e+07	3.77722e+07	4.20395e+07	2.92525e+07	3.1714e+07	2.93601e+07	4.0681e+07	3.22408e+07	4.23654e+07	4.06458e+07
TRUE	Paracetamol	C8 H9 N O2	Full match	Full match	Full match		151.064	4.017	1.02303e+08	80	3	11	Biosynthesis of secondary metabolites;Microbial metabolism in diverse environments;Biosynthesis of alkaloids derived from shikimate pathway;2-Oxocarboxylic acid metabolism;Cyanoamino acid metabolism;Other	100		43887.8	40432.3	56352.3	41958.1	56857.3	37761.4	47124.3	35144.6	25079.6	34315.8	34556	24231.1	48104.5	43113.6	52259.1	44027.6	78267.9	87009.2	55528	35488.3	30267.8	37803.2	36989.2	25677.3	40278.3	26816.1	32139.2	27042.6	25208.7	17157.3	62486.9	24060.7	4.62399e+07	4.34708e+07
TRUE	Oleamide	C18 H35 N O	Full match	Full match	Full match		281.272	10.111	5.03564e+06	5	1	0		98.6		1.47593e+06	983925	866503	651357	621841	543845	319123	278408	1.30109e+06	881535	906707	641389	992808	943684	1.54201e+06	1.2132e+06	1.0645e+06	858819	819044	613044	342765	260345	584908	493633	427872	327442	1.24565e+06	1.0663e+06	627313	524110	738017	585347	358633	273407
TRUE	Octylphosphonic acid	C8 H19 O3 P	Full match	Full match	Full match		194.108	10.285	2.55906e+06	3	2	0		99.7		12815.6	5888.54	13274	5990.68	12570.7	7787.16	12999.5	5511.43	358142	1.07053e+06	13147.7	6092.08	12925.6	6097.44	13248.3	5980.22	737296	2.24503e+06	238678	1.08001e+06	13471.7	7613.87	13124.7	7909.29	13691.6	6386.5	13145.9	5540.48	13271.5	6041.28	13175.9	6777.21	13554.6	5881.95
TRUE	N-Methylhydantoin	C4 H6 N2 O2	Full match	Full match	Not the top hit		114.043	1.871	7.11097e+07	28	4	7	Metabolic pathways;Biosynthesis of secondary metabolites;Cyanoamino acid metabolism;Arginine and proline metabolism;Other	86.4		438972	389705	2.19666e+06	2.06236e+06	1.65318e+06	955237	1.77845e+06	541973	6.39317e+06	6.94234e+06	1.07432e+06	938821	8.32697e+06	1.04218e+07	4.58776e+06	4.90977e+06	2.54154e+06	2.99943e+06	1.68355e+07	1.70824e+07	1.79816e+06	1.7765e+06	5.57951e+06	3.49305e+06	2.30503e+06	1.72274e+06	2.20765e+06	1.06076e+06	6.03498e+06	7.92428e+06	1.02757e+06	1.22894e+06	1.48265e+07	1.26395e+07
TRUE	Nicotinic acid	C6 H5 N O2	Full match	Full match	Full match		123.032	1.714	5.09677e+07	22	2	12	Metabolic pathways;Biosynthesis of secondary metabolites;Microbial metabolism in diverse environments;Degradation of aromatic compounds;Biosynthesis of plant secondary metabolites;Tropane, piperidine and pyridine alkaloid biosynthesis;Tryptophan metabolism;Biosynthesis of alkaloids derived from ornithine, lysine and nicotinic acid;Other	100		1.45922e+07	1.47137e+07	1.56156e+07	1.65482e+07	2.25005e+07	2.3177e+07	4.02275e+07	3.77458e+07	1.15853e+07	1.11722e+07	1.36186e+07	1.21732e+07	2.95728e+07	2.76591e+07	2.36188e+07	2.2554e+07	4.99047e+07	5.09677e+07	1.87513e+07	1.72337e+07	2.78455e+07	3.07853e+07	2.44302e+07	2.48671e+07	2.07925e+07	2.06189e+07	3.2657e+07	3.03045e+07	1.95362e+07	1.96827e+07	2.02211e+07	1.89507e+07	2.12004e+07	2.01837e+07
TRUE	Naringeninchalcone	C15 H12 O5	Full match	Full match	Not the top hit		272.069	8.2	795314	51	2	5	Metabolic pathways;Biosynthesis of secondary metabolites;Biosynthesis of phenylpropanoids;Other	99		21151.5	17342.4	22952.7	23634.1	62937.6	37685.9	25254.1	12512.4	24395.7	2126.34	42727.6	28423.2	91015.4	79510.3	19705.9	22106.8	290809	136393	6252.74	4822.14	136269	84553	9816.64	2789.79	3135.99	7652.29	247769	31316.1	89745.7	47594.3	9118.01	9912.9	60970.8	62728.7
TRUE	N-Acetyltyramine	C10 H13 N O2	Full match	Full match	Not the top hit		179.095	5.562	1.75653e+06	94	1	5	Biosynthesis of secondary metabolites;Biosynthesis of alkaloids derived from shikimate pathway;2-Oxocarboxylic acid metabolism;Other	95.9		37157.1	32457.2	136551	105677	55269.2	48780.4	113727	98443.8	105770	89642.6	59583.7	51722.2	603351	505964	47351.7	25716.5	91162.3	76446.5	809221	665868	45890.5	38757.3	484209	402228	121194	102326	58511.6	59424.7	815510	691698	1.02958e+06	845849	87541	98065.6
TRUE	N-Acetyl-L-tyrosine	C11 H13 N O4	Full match	Full match	Partial match		223.085	5.064	3.4173e+06	46	1	0		99.7		650649	532069	534147	517525	683123	667949	299296	260721	802096	789253	2.26238e+06	2.04767e+06	525564	414229	424372	600293	429361	365413	2.59143e+06	2.41243e+06	690773	621430	436033	439554	1.49613e+06	1.49597e+06	885618	881255	3.4173e+06	2.85227e+06	2.19988e+06	1.96973e+06	2.71099e+06	2.79392e+06
TRUE	N-Acetyl-L-leucine	C8 H15 N O3	Full match	Full match	Not the top hit		173.106	6.998	3.29901e+07	22	1	2	Tropane, piperidine and pyridine alkaloid biosynthesis;Biosynthesis of alkaloids derived from ornithine, lysine and nicotinic acid	94.1		3.81233e+06	3.45675e+06	2.86519e+06	2.6135e+06	2.09116e+06	2.24767e+06	1.48951e+06	1.38512e+06	1.70972e+06	1.60068e+06	1.32452e+07	1.29336e+07	3.13221e+06	2.86987e+06	2.26641e+06	2.36002e+06	1.36715e+06	1.2334e+06	3.29901e+07	3.18685e+07	4.72181e+06	4.53656e+06	1.48721e+06	1.63519e+06	8.09414e+06	7.63595e+06	4.16623e+06	3.79708e+06	1.53028e+07	1.48396e+07	8.4838e+06	8.25876e+06	2.67488e+07	2.61727e+07
TRUE	N-Acetylhistamine	C7 H11 N3 O	Full match	Full match	Full match		153.09	1.125	1.77423e+07	9	1	3	Microbial metabolism in diverse environments;Other	97.3		406482	334349	4.07803e+06	4.14858e+06	869653	769724	4.09872e+06	3.42523e+06	775841	735066	406788	244120	484084	689811	1.01983e+06	1.15394e+06	967433	941279	58908.4	34778.5	496279	577377	1.03044e+06	978566	351429	300458	442239	414728	1.21274e+06	998389	1.05144e+06	829481	30506.9	22100.5
TRUE	N-Acetyl-DL-tryptophan	C13 H14 N2 O3	Full match	Full match	Full match		246.101	7.465	1.04174e+06	18	1	0		98.4		175834	123988	140249	125360	259008	215086	280801	203235	61607.7	35621.3	446648	376076	262911	194217	139980	130211	133290	87822.7	700612	670839	143303	111110	164715	122652	351553	328079	227425	180921	165450	124274	1.04174e+06	884720	713164	550731
TRUE	N-Acetyl-D-galactosamine	C8 H15 N O6	Full match	Full match	Not the top hit		221.09	1.321	1.79056e+08	21	2	5	Metabolic pathways;Other	95.1		4.69769e+07	5.14684e+07	1.63923e+07	1.56868e+07	4.49597e+07	4.67768e+07	6.16025e+07	5.53323e+07	6.12632e+07	6.14387e+07	5.08585e+07	5.4763e+07	4.71843e+07	4.53581e+07	2.92736e+07	3.26896e+07	4.47885e+07	3.78799e+07	1.03985e+08	1.11737e+08	6.18752e+07	6.34307e+07	3.83277e+07	4.33864e+07	2.76403e+07	2.98068e+07	8.78117e+07	8.6445e+07	2.03158e+07	2.08301e+07	1.05484e+08	1.21128e+08	1.79056e+08	1.74256e+08
TRUE	Methyl 2-hydroxy-4-{3-[(4-oxo-3-phenyl-4H-chromen-7-yl)oxy]propoxy}-3-propylbenzoate	C29 H28 O6	No match	Full match	No match		472.191	6.571	564487	1	1	0		93.5		13308.5	6160.5	310976	170542	241808	127146	266927	186159	10484.9	7725.62	3040.96	2509.88	47243.4	31259	39790.7	25768.3	14127.4	11525.5	16808.8	11815.2	16059.7	11671.9	297635	277219	52404.7	44855.1	3565.8	6335.04	5679.15	2445.22	32289.7	28728.1	57594	44572.7
TRUE	Matairesinol	C20 H22 O6	Not the top hit	Full match	Partial match		358.142	7.746	1.63151e+06	35	1	3	Biosynthesis of secondary metabolites;Biosynthesis of phenylpropanoids;Biosynthesis of secondary metabolites - unclassified	99.6		65668.9	49920.9	12094.3	23551.9	12619.8	6729.27	8319.81	3418.05	8214.11	6235.08	62686.9	58866.9	50876	35885.7	20544.9	12881.4	23373.5	11271.1	20345.3	13769.6	29011.5	16241	138240	90680.7	17058.9	40244.6	19586.6	8821.65	13379.9	12834.8	7177.3	4003.6	377684	210350
TRUE	L-Valine	C5 H11 N O2	Full match	Full match	Full match		117.079	1.331	3.1127e+08	58	3	23	Metabolic pathways;Biosynthesis of secondary metabolites;Microbial metabolism in diverse environments;Biosynthesis of antibiotics;Biosynthesis of plant secondary metabolites;Biosynthesis of alkaloids derived from shikimate pathway;Biosynthesis of amino acids;2-Oxocarboxylic acid metabolism;Cyanoamino acid metabolism;Arginine and proline metabolism;Other	99.6		1.33242e+08	1.48291e+08	1.11763e+08	1.2315e+08	1.05898e+08	1.27653e+08	7.4457e+07	7.80808e+07	9.23235e+07	9.43633e+07	1.72096e+08	1.70614e+08	9.78112e+07	1.06143e+08	6.81161e+07	7.02234e+07	4.37806e+07	5.48338e+07	2.6774e+08	3.1127e+08	1.21374e+08	1.20018e+08	4.11609e+07	4.80807e+07	1.98078e+08	1.77896e+08	8.91129e+07	1.01828e+08	1.54705e+08	1.76328e+08	2.12129e+08	2.5831e+08	2.2173e+08	1.95209e+08
TRUE	L-Tyrosine	C9 H11 N O3	Full match	Full match	Full match		181.074	1.384	4.47804e+07	55	2	35	Metabolic pathways;Biosynthesis of secondary metabolites;Biosynthesis of antibiotics;Biosynthesis of plant secondary metabolites;Biosynthesis of alkaloids derived from shikimate pathway;Phenylalanine metabolism;Biosynthesis of amino acids;2-Oxocarboxylic acid metabolism;Phenylpropanoid biosynthesis;Tyrosine metabolism;Cyanoamino acid metabolism;Other	99.5		2.78228e+07	2.87673e+07	1.9655e+07	1.75459e+07	1.18262e+07	1.9326e+07	7.54327e+06	5.80354e+06	9.32166e+06	1.21566e+07	2.33871e+07	3.24313e+07	3.44375e+06	4.49891e+06	8.72437e+06	7.62478e+06	4.31755e+06	4.52739e+06	2.15396e+07	2.64125e+07	2.30109e+07	2.04534e+07	1.72132e+06	2.24856e+06	1.70121e+07	2.48775e+07	1.25916e+07	1.37307e+07	2.75886e+07	2.90528e+07	1.91704e+07	2.99246e+07	1.64924e+07	3.63862e+07
TRUE	L-Phenylalanine	C9 H11 N O2	Full match	Full match	Full match		165.079	7.382	2.23216e+06	96	1	24	Metabolic pathways;Biosynthesis of secondary metabolites;Biosynthesis of antibiotics;Biosynthesis of plant secondary metabolites;Biosynthesis of alkaloids derived from shikimate pathway;Phenylalanine metabolism;Biosynthesis of amino acids;2-Oxocarboxylic acid metabolism;Phenylpropanoid biosynthesis;Biosynthesis of phenylpropanoids;Tropane, piperidine and pyridine alkaloid biosynthesis;Cyanoamino …	99.9		148586	235988	175976	213446	60984.9	70348.4	91184.4	110193	183334	213782	843540	880861	262832	315459	143696	178902	37081.1	46621	903633	1.12564e+06	171298	213666	173915	174934	889281	833392	253473	262547	1.50389e+06	1.56742e+06	783980	862809	1.63433e+06	1.75297e+06
TRUE	L-Norleucine	C6 H13 N O2	Full match	Full match	Not the top hit		131.095	7.99	4.61806e+06	60	4	21	Metabolic pathways;Biosynthesis of secondary metabolites;Microbial metabolism in diverse environments;Biosynthesis of antibiotics;Biosynthesis of plant secondary metabolites;Biosynthesis of amino acids;2-Oxocarboxylic acid metabolism;Tropane, piperidine and pyridine alkaloid biosynthesis;Cyanoamino acid metabolism;Biosynthesis of alkaloids derived from ornithine, lysine and nicotinic acid;Other	94.9		173551	164837	77915.4	126953	102836	104609	35992.8	240327	107405	116006	515199	544077	148411	130641	156763	167487	116154	119120	3.55012e+06	4.61806e+06	266069	318455	62062.4	70220.6	450526	501608	230420	231500	840793	837410	653706	619016	1.7503e+06	1.73262e+06
TRUE	L-Methionine sulfoxide	C5 H11 N O3 S	Full match	Full match	Not the top hit		165.046	1.244	2.72102e+07	14	2	1	Other	99.8		2.72102e+07	2.5631e+07	1.30206e+07	1.21669e+07	1.12609e+07	9.73153e+06	3.84913e+06	3.55299e+06	4.58677e+06	4.41667e+06	2.32142e+07	2.03151e+07	5.23022e+06	4.96912e+06	5.31372e+06	5.11792e+06	1.63112e+06	1.61729e+06	1.23345e+07	1.25807e+07	1.16865e+07	1.19695e+07	1.45143e+06	1.47389e+06	1.05986e+07	1.12585e+07	3.8883e+06	4.12418e+06	6.81559e+06	6.8442e+06	9.08561e+06	9.66401e+06	3.02596e+06	8.91094e+06
TRUE	L-Isoleucine	C6 H13 N O2	Full match	Full match	Not the top hit		131.095	1.687	1.96149e+09	60	16	21	Metabolic pathways;Biosynthesis of secondary metabolites;Microbial metabolism in diverse environments;Biosynthesis of antibiotics;Biosynthesis of plant secondary metabolites;Biosynthesis of amino acids;2-Oxocarboxylic acid metabolism;Tropane, piperidine and pyridine alkaloid biosynthesis;Cyanoamino acid metabolism;Biosynthesis of alkaloids derived from ornithine, lysine and nicotinic acid;Other	100		8.38018e+08	7.01044e+08	8.13913e+08	9.08088e+08	7.65205e+08	7.84792e+08	4.59386e+08	3.16647e+08	4.62783e+08	4.5368e+08	1.19866e+09	1.13917e+09	7.33152e+08	6.17739e+08	4.47131e+08	4.60801e+08	3.42095e+08	2.75985e+08	1.92814e+09	1.64189e+09	1.64968e+09	9.14437e+08	3.5975e+08	2.89615e+08	1.28835e+09	1.1533e+09	6.27846e+08	5.88648e+08	1.0444e+09	1.0558e+09	1.83204e+09	1.63535e+09	1.86707e+09	1.49045e+09
TRUE	L-Glutamic acid	C5 H9 N O4	Full match	Full match	Full match		147.053	1.235	1.76578e+07	38	5	54	Metabolic pathways;Biosynthesis of secondary metabolites;Microbial metabolism in diverse environments;Biosynthesis of antibiotics;Biosynthesis of plant secondary metabolites;Biosynthesis of amino acids;2-Oxocarboxylic acid metabolism;Biosynthesis of secondary metabolites - unclassified;Cyanoamino acid metabolism;Arginine and proline metabolism;Biosynthesis of alkaloids derived from ornithine, lys…	99.7	63.9	1.08122e+07	1.06235e+07	7.99162e+06	7.60947e+06	5.5357e+06	5.33198e+06	5.74097e+06	5.76458e+06	7.90713e+06	7.49407e+06	1.65988e+07	1.57771e+07	8.28621e+06	8.05874e+06	2.88277e+06	2.90164e+06	3.30123e+06	2.67171e+06	1.20684e+07	1.15043e+07	7.11152e+06	8.77139e+06	2.43357e+06	2.49503e+06	7.71366e+06	7.08126e+06	5.67429e+06	6.47456e+06	8.7333e+06	8.69036e+06	1.05212e+07	1.06007e+07	5.92372e+06	5.90273e+06
TRUE	Levetiracetam	C8 H14 N2 O2	Full match	Full match	Full match		170.106	4.181	8.80473e+07	18	1	0		99.9		34628.2	50684.7	60062.2	43470.4	45042.3	63613.7	34913.2	38013.6	83790.1	39211.3	42461.8	58103.3	109396	85133.3	105192	83766.9	77788.8	80578.9	39824.8	55217.7	60215.5	68677.7	39616.5	47327.5	66071.9	56665.6	51883.1	67518.9	32390.7	37642.7	45083.3	39530.5	8.80473e+07	8.69094e+07
TRUE	Leucylproline	C11 H20 N2 O3	Full match	Full match	Partial match		228.148	1.374	5.13573e+07	7	2	0		80.9		5.42168e+06	4.80888e+06	4.30252e+07	4.2841e+07	8.70436e+06	1.25103e+07	2.96558e+07	2.19539e+07	6.79011e+06	5.90588e+06	8.26691e+06	8.17103e+06	8.56726e+06	7.75989e+06	1.3541e+07	9.79296e+06	3.1869e+07	2.15952e+07	2.60398e+06	2.5865e+06	2.60298e+07	3.29925e+07	4.70858e+06	4.99409e+06	6.1202e+06	9.17712e+06	1.29567e+07	1.15165e+07	1.36335e+07	1.7533e+07	6.68404e+06	8.3322e+06	6.94994e+06	1.80519e+07
TRUE	L-Cysteine-S-sulfate	C3 H7 N O5 S2	Full match	Full match	Full match		200.977	1.892	886612	2	1	3	Metabolic pathways;Biosynthesis of amino acids;Other	96.3		20676.4	17650.3	21740.5	10705.3	20203.3	10429.6	18051.5	9348.6	17153.4	8654.98	23710.7	9682.68	19193.5	9696.82	19714.1	10376	16892.1	6747.84	34622.8	31960.9	22650.5	10168.8	17732.2	9399.67	25193.1	11888.6	19024.4	9328.3	20258	9968.09	31276.1	14701	24378.8	10424.4
TRUE	L-Alanyl-L-proline	C8 H14 N2 O3	Full match	Full match	Partial match		186.101	1.185	1.27711e+07	6	2	0		81.2		5.85526e+06	5.97966e+06	1.16465e+07	1.07497e+07	5.97826e+06	6.06565e+06	3.76648e+06	3.397e+06	2.23589e+06	2.43768e+06	7.77519e+06	7.14303e+06	2.41857e+06	2.25538e+06	4.25689e+06	4.78782e+06	4.35304e+06	3.20584e+06	1.37902e+06	1.77639e+06	1.24834e+07	1.2341e+07	3.28551e+06	3.20901e+06	5.44666e+06	4.0303e+06	4.80916e+06	6.1672e+06	8.93534e+06	7.18584e+06	4.6578e+06	4.65556e+06	3.48066e+06	2.42681e+06
TRUE	L-(+)-Citrulline	C6 H13 N3 O3	Full match	Full match	Full match		175.096	1.221	3.04717e+07	6	1	5	Metabolic pathways;Biosynthesis of secondary metabolites;Biosynthesis of antibiotics;Biosynthesis of amino acids;Other	99.6		6.74012e+06	6.34439e+06	1.26757e+07	1.12195e+07	9.73469e+06	9.08596e+06	4.27595e+06	3.80297e+06	8.22829e+06	7.71444e+06	1.07179e+07	9.89814e+06	1.0886e+07	1.01302e+07	5.47077e+06	5.42455e+06	2.31367e+06	1.90976e+06	2.13618e+07	2.04779e+07	1.12741e+07	1.02414e+07	2.52522e+06	2.7149e+06	1.61523e+07	1.48407e+07	6.89872e+06	6.84494e+06	1.88669e+06	1.7827e+06	2.3138e+07	2.27164e+07	2.16742e+07	2.18246e+07
TRUE	L-(-)-Methionine	C5 H11 N O2 S	Full match	Full match	Full match		149.051	7.377	387099	13	2	14	Metabolic pathways;Biosynthesis of secondary metabolites;Biosynthesis of plant secondary metabolites;Biosynthesis of amino acids;2-Oxocarboxylic acid metabolism;Other	99.3		15946.1	8914.02	13019.3	10865.8	20522	15034.2	6663.77	11266.5	11888.2	11621.1	40258.6	43007.1	41777.9	33634.3	30738.3	25252.6	16224	20089.8	371370	387099	30720	35353.5	19773.7	11772.1	105283	91172.9	27264.6	20051.7	95680	104102	271829	321901	277903	338062
TRUE	Kynurenic acid	C10 H7 N O3	No results	Full match	Partial match		189.043	7.421	5.42437e+08	33	3	0		99.9		2.52379e+08	2.43313e+08	799740	837318	2.18726e+06	2.23936e+06	1.18275e+06	1.11755e+06	869373	797281	1.08935e+06	968667	3.79276e+06	3.88046e+06	239390	229850	322661	290072	5.42437e+08	4.89656e+08	4.65898e+06	4.36153e+06	5.49239e+06	5.31326e+06	7.29071e+06	6.85522e+06	1.22868e+07	1.1033e+07	4.29107e+06	4.19272e+06	841679	835029	9.49377e+07	1.42954e+07
TRUE	Jasmonic acid	C12 H18 O3	Full match	Full match	Not the top hit		210.126	6.977	2.05393e+07	20	1	6	Metabolic pathways;Biosynthesis of secondary metabolites;Biosynthesis of plant secondary metabolites;Other	98.6		2.35281e+06	2.19413e+06	4.29066e+06	3.84202e+06	4.6026e+06	4.38226e+06	1.67363e+06	1.86504e+06	2.46654e+06	2.55175e+06	594670	1.29449e+06	4.29679e+06	4.16868e+06	491316	508710	1.20825e+06	985545	391204	364994	1.76099e+06	1.60287e+06	4.93457e+06	4.43641e+06	427658	351550	1.44026e+06	1.27369e+06	784684	645870	1.51466e+06	1.17872e+06	299019	349129
TRUE	Indole-3-acetic acid	C10 H9 N O2	Full match	Full match	Full match		175.064	7.649	1.14057e+07	57	1	5	Metabolic pathways;Tryptophan metabolism;Other	96.7		152552	130970	800336	623317	731202	636481	569031	466560	531625	398254	544081	525883	1.22368e+06	1.23548e+06	261421	244837	1.33372e+06	1.20899e+06	1.14057e+07	1.00135e+07	829152	754835	845186	793397	457528	433915	646821	626469	471204	457693	2.94132e+06	2.66565e+06	1.50447e+06	1.42999e+06
TRUE	Indole	C8 H7 N	No results	Full match	Full match		117.058	8.046	2.81692e+06	12	4	0		93.4		3373.76	2945	197505	223606	358434	366964	33507.3	38935	495860	518157	180711	180065	718019	679570	428979	391008	121381	127243	39548.1	41634.5	118465	121065	584667	634048	1.40009e+06	1.28059e+06	338974	332305	1.2748e+06	1.22725e+06	71001.9	65238.1	1.93404e+06	1.80381e+06
TRUE	Imidacloprid	C9 H10 Cl N5 O2	No match	Full match	Partial match		255.051	6.321	430275	2	1	0		86.2		194229	144126	206603	180834	67038.6	41874.7	3839.64	1622.28	26146.9	20437.4	4043.81	1317.8	128334	96625.5	3117.06	1332.55	7081.77	5656.51	48635.3	42927.5	31955.3	30647.9	32958.9	29160.3	4181.32	1938.54	4472.45	4093.11	19247.7	15131.3	3575.11	4331.45	5559.43	3148.12
TRUE	Hypoxanthine	C5 H4 N4 O	Full match	Full match	Partial match		136.039	1.884	3.12814e+08	14	2	2	Metabolic pathways;Other	99.9		4.14259e+07	4.27376e+07	2.14418e+08	2.17496e+08	2.07818e+08	2.49973e+08	2.24385e+08	2.07619e+08	1.7644e+08	1.83126e+08	1.19334e+08	8.86288e+07	2.07221e+08	2.26303e+08	2.55906e+08	2.4433e+08	5.16025e+07	5.86515e+07	5.07848e+07	7.0368e+07	1.13456e+08	1.62544e+08	1.78659e+08	1.70416e+08	1.74421e+08	2.15722e+08	1.6676e+08	1.66742e+08	5.76458e+07	7.20201e+07	2.80526e+08	2.65204e+08	1.30235e+08	2.25033e+08
TRUE	Guanine	C5 H5 N5 O	Full match	Full match	Partial match		151.05	1.344	2.0866e+07	15	1	2	Metabolic pathways;Other	99.9		2.20288e+06	2.53062e+06	746303	898536	593204	629603	3.3758e+06	3.30339e+06	909505	868081	4.23577e+06	4.9355e+06	362308	315211	834831	729848	701299	614096	4.16106e+06	4.12314e+06	7.43895e+06	7.97769e+06	440962	407178	619371	572822	1.51918e+06	1.7973e+06	1.48389e+06	1.32034e+06	4.53348e+06	5.20118e+06	1.16074e+07	9.75598e+06
TRUE	Glycylproline	C7 H12 N2 O3	Full match	Full match	Partial match		172.085	1.276	1.04084e+07	9	2	0		98.2		2.87093e+06	2.42581e+06	4.13063e+06	4.39196e+06	2.51928e+06	2.34963e+06	1.38927e+06	1.33202e+06	1.31607e+06	1.13408e+06	2.54505e+06	2.16215e+06	1.83626e+06	1.842e+06	4.62642e+06	5.73921e+06	3.83685e+06	3.32067e+06	2.13553e+06	1.81662e+06	2.99904e+06	2.87419e+06	1.21185e+06	1.00745e+06	2.74138e+06	2.57245e+06	1.98273e+06	2.03043e+06	7.0276e+06	6.24861e+06	3.17572e+06	2.54369e+06	2.3928e+06	2.70645e+06
TRUE	Glycitein	C16 H12 O5	Full match	Full match	Full match		284.069	8.109	8.65673e+06	49	16	4	Biosynthesis of secondary metabolites;Biosynthesis of phenylpropanoids;Other	99.6		106425	91084.6	207541	152372	968135	842801	7418.04	4323.5	119933	94581.8	13908.9	8696.09	4.58145e+06	3.46714e+06	61181.4	50367.2	7.6541e+06	6.41738e+06	35936.3	28359.9	3.86943e+06	2.73951e+06	345575	282860	9215.08	7987.45	6.6909e+06	4.31164e+06	201101	154593	20685.7	18538.4	189235	129816
TRUE	Genistein	C15 H10 O5	Full match	Full match	Full match		270.053	8.293	1.88473e+07	47	9	6	Metabolic pathways;Biosynthesis of secondary metabolites;Biosynthesis of phenylpropanoids;Other	99.8		163254	117575	843335	721949	2.24206e+06	1.92702e+06	228550	195858	5.77101e+06	5.34197e+06	34075	22217.2	1.88473e+07	1.65782e+07	166533	147941	8.53846e+06	5.86214e+06	95587.2	95191.1	8.03024e+06	7.28388e+06	279296	241240	154488	121249	5.4444e+06	4.32627e+06	551206	512436	114853	96384.4	179498	134298
TRUE	Gabapentin	C9 H17 N O2	Full match	Full match	Full match		171.126	2.728	1.6724e+08	19	1	0		99.6		141047	69480.9	119572	70453.9	95760.6	55829.3	66852.1	34997.5	62134.6	35680.7	163169	91883.7	87859.9	47229.5	70376.3	36536.7	52864.5	34461.4	224563	139940	142553	83016.5	62326.8	33755.6	172370	96392.7	104918	61197.8	149532	85952.4	246268	143746	4.50084e+06	4.65926e+06
TRUE	Ferulic acid	C10 H10 O4	Full match	Full match	Full match		194.058	7.488	1.18794e+07	61	2	4	Metabolic pathways;Biosynthesis of secondary metabolites;Phenylpropanoid biosynthesis;Biosynthesis of phenylpropanoids	99.7		347656	271129	5.59206e+06	5.57582e+06	3.17861e+06	3.25224e+06	3.3373e+06	2.94837e+06	3.39231e+06	2.90283e+06	1.18794e+07	9.75706e+06	5.20659e+06	5.45696e+06	6.24542e+06	5.62368e+06	4.65883e+06	3.46934e+06	1.08372e+06	1.06008e+06	2.48076e+06	2.47143e+06	7.59731e+06	6.63478e+06	3.28471e+06	3.43236e+06	4.71313e+06	4.28619e+06	676571	652202	1.05915e+07	1.0497e+07	7.27342e+06	6.90078e+06
TRUE	Emodin	C15 H10 O5	Full match	Full match	Partial match		270.053	7.831	615473	46	9	6	Metabolic pathways;Biosynthesis of secondary metabolites;Biosynthesis of phenylpropanoids;Other	84.4		6210.45	2382.54	19821	25060.2	203887	137233	37934.2	29871.5	199858	172382	11185.7	7022.17	97317.7	71923.8	32891.6	23568.1	378905	415575	8601.42	3742.86	615473	514453	31421.5	29240.7	314702	208120	367368	244463	12713.3	11727	56566.3	45042.5	17996.5	12550.5
TRUE	Dodecyltrimethylammonium	C15 H33 N	Full match	Full match	Partial match		227.262	7.803	1.18842e+06	5	1	0		99.9		471502	377336	445363	417914	319248	292139	325224	295829	1.18842e+06	961266	404213	326595	1.15877e+06	1.16655e+06	988739	935978	500537	504525	400779	367847	521976	407859	449117	351855	466201	443639	692835	581181	579571	559027	331470	262605	328355	288968
TRUE	Docosahexaenoic acid ethyl ester	C24 H36 O2	Full match	Full match	Not the top hit		356.272	8.958	1.78137e+07	7	2	0		92.2		597867	378532	932475	754844	2.80077e+06	2.72493e+06	1.07155e+06	1.05087e+06	5.64289e+06	4.46421e+06	2.8061e+06	2.2331e+06	1.48399e+07	1.2141e+07	1.41924e+06	1.09973e+06	3.82919e+06	5.23678e+06	49071.8	136028	4.37371e+06	3.98053e+06	3.12045e+06	1.93662e+06	3.81014e+06	3.21353e+06	7.56372e+06	8.10235e+06	4.03821e+06	3.33992e+06	2.34344e+06	1.07445e+06	2.73403e+06	2.17763e+06
TRUE	DL-Tryptophan	C11 H12 N2 O2	Full match	Full match	Full match		204.09	3.689	2.53467e+08	32	3	22	Metabolic pathways;Biosynthesis of secondary metabolites;Biosynthesis of antibiotics;Biosynthesis of plant secondary metabolites;Biosynthesis of alkaloids derived from shikimate pathway;Biosynthesis of amino acids;2-Oxocarboxylic acid metabolism;Biosynthesis of phenylpropanoids;Tryptophan metabolism;Other	99.8		1.18343e+08	1.1743e+08	5.94444e+07	5.79321e+07	3.64148e+07	3.53668e+07	3.94903e+07	3.88834e+07	1.88093e+07	1.55088e+07	1.18353e+08	1.13519e+08	4.05156e+07	3.03282e+07	2.50001e+07	2.32674e+07	2.08684e+07	3.57965e+07	2.18754e+08	2.10993e+08	9.11878e+07	9.40106e+07	1.90566e+07	1.87505e+07	7.54206e+07	7.71675e+07	6.70104e+07	6.81031e+07	6.40169e+07	6.8915e+07	2.20587e+08	2.12203e+08	2.53467e+08	2.52965e+08
TRUE	DL-Stachydrine	C7 H13 N O2	Full match	Full match	Not the top hit		143.095	1.328	1.68456e+07	57	2	1	Other	98.5		2.18619e+06	2.37446e+06	2.73488e+06	2.8182e+06	6.89806e+06	7.52057e+06	6.99769e+06	6.59818e+06	4.38637e+06	4.99012e+06	4.01141e+06	4.52493e+06	6.67494e+06	6.34867e+06	6.17622e+06	6.44077e+06	560516	581260	5.90076e+06	7.49191e+06	5.05885e+06	5.26257e+06	5.54441e+06	5.95522e+06	3.33212e+06	3.84455e+06	3.60571e+06	3.91182e+06	7.33051e+06	6.9003e+06	6.51984e+06	7.07998e+06	6.3728e+06	6.03055e+06
TRUE	DL-Homoserine	C4 H9 N O3	Full match	Full match	Partial match		119.059	1.218	3.25424e+07	44	4	17	Metabolic pathways;Biosynthesis of secondary metabolites;Microbial metabolism in diverse environments;Biosynthesis of antibiotics;Biosynthesis of plant secondary metabolites;Biosynthesis of amino acids;Other	95.1		1.33942e+07	1.43915e+07	1.09317e+07	1.03871e+07	9.09986e+06	8.49188e+06	6.21391e+06	5.55222e+06	6.27415e+06	6.00341e+06	1.53272e+07	1.41104e+07	9.81289e+06	1.04262e+07	5.52359e+06	5.43529e+06	3.72388e+06	3.62295e+06	2.22563e+07	2.13176e+07	1.06349e+07	1.00884e+07	2.76853e+06	2.69688e+06	1.11026e+07	1.17549e+07	7.35195e+06	6.88431e+06	1.09194e+07	1.05415e+07	2.57999e+07	2.52782e+07	1.30319e+07	1.20639e+07
TRUE	DL-Carnitine	C7 H15 N O3	Full match	Full match	Full match		161.105	1.111	1.76385e+07	14	6	2	Other	99.9		1.7657e+06	1.86971e+06	582512	543991	624013	575939	984221	801781	715928	735073	439516	347386	2.63899e+06	2.69564e+06	1.74784e+06	1.76344e+06	504340	398147	295119	137242	1.19232e+06	1.20317e+06	805573	785252	555165	488645	2.50826e+06	2.61417e+06	1.7789e+06	1.91185e+06	670827	366221	117810	48834.6
TRUE	Dimefuron	C15 H19 Cl N4 O3	No match	Full match	No match		338.114	7.892	1.03255e+06	32	1	3	Biosynthesis of secondary metabolites;Other	85.7		3100.26	1365.66	3366.63	1545.28	3529.51	1619.4	3997.36	1598.04	3491.95	1437.17	3394.5	1562.94	3089.74	1461.85	2942.82	1819.63	3666.91	1817.72	3540.25	1648.91	3234.24	1248.35	3441.81	4212.32	4625.86	4272.36	3805.06	2703.7	3435.85	1392.52	3554.51	1504.54	3606.91	1909.62
TRUE	Daidzin	C21 H20 O9	No match	Full match	Not the top hit		416.112	7.054	434953	12	1	0		99.8		6404.97	4902.83	6638.43	5212.86	5105.79	4114.53	4789.12	2163.35	4879.72	2098.83	8664.56	11810.1	34290.2	20328.8	4988.31	2247.58	5039.7	8887.03	19041.9	8869.84	5967.11	8702.18	5094.48	6711.38	5658.59	2399.75	15474.5	9428.17	13681.7	6536.3	5859.37	2572.29	9950.37	5970.95
TRUE	Daidzein	C15 H10 O4	Full match	Full match	Full match		254.058	8.072	3.60352e+07	44	2	4	Biosynthesis of secondary metabolites;Biosynthesis of phenylpropanoids;Other	99.7		509951	448348	2.90014e+06	2.47082e+06	8.51483e+06	8.13138e+06	536069	419092	1.25691e+07	1.09507e+07	123805	108799	3.60352e+07	2.66752e+07	553946	372580	1.47552e+07	1.36959e+07	318776	290007	1.89012e+07	1.63976e+07	891741	780258	480120	295765	1.25568e+07	1.01364e+07	1.86692e+06	1.37819e+06	488061	397939	595182	427777
TRUE	D-1,2,3,4-Tetrahydroisoquinoline-3-carboxylic acid	C10 H11 N O2	Full match	Full match	Full match		177.079	7.264	6.4243e+07	47	3	0		98.9		11611.6	3579.13	7468.74	14731.4	6514.44	5407.51	455224	237058	365287	241295	582867	384100	9.46251e+06	5.8286e+06	104802	37343.3	302770	154460	24727.2	21172.5	4.37808e+06	1.49551e+06	366114	92251.1	2.19192e+07	1.19806e+07	4.63712e+06	1.87763e+06	757661	218028	39886.8	12461.7	5.7943e+07	3.38304e+07
TRUE	D-(+)-Pyroglutamic Acid	C5 H7 N O3	Full match	Full match	Not the top hit		129.043	1.97	4.66485e+07	29	2	4	Metabolic pathways;Arginine and proline metabolism;Other	95.5		4.66485e+07	4.23036e+07	4.23532e+06	4.33746e+06	4.41922e+06	4.49824e+06	3.36834e+06	2.28748e+06	743558	942423	4.04262e+06	3.81772e+06	3.00953e+06	3.53586e+06	2.56541e+06	2.34004e+06	2.11434e+06	2.79501e+06	3.73458e+06	6.15081e+06	7.18372e+06	7.56576e+06	1.10057e+06	939955	3.31203e+06	3.60592e+06	2.69465e+06	2.89424e+06	1.05128e+06	965494	3.44455e+06	4.66078e+06	2.13888e+06	1.97907e+06
TRUE	D-(+)-Proline	C5 H9 N O2	Full match	Full match	Full match		115.064	1.276	3.74226e+08	52	2	14	Metabolic pathways;Biosynthesis of secondary metabolites;Biosynthesis of antibiotics;Biosynthesis of amino acids;Arginine and proline metabolism;Other	100		4.51329e+07	4.36448e+07	9.21861e+07	8.52559e+07	1.1383e+08	1.03583e+08	5.35264e+07	4.29271e+07	6.83466e+07	6.36146e+07	1.2062e+08	1.09617e+08	1.25637e+08	1.09003e+08	7.5053e+07	6.66062e+07	5.33063e+07	4.78248e+07	2.5227e+08	2.34469e+08	6.03642e+07	6.51331e+07	2.75618e+07	2.61054e+07	1.99464e+08	1.72208e+08	5.44767e+07	5.4818e+07	1.13465e+08	1.11805e+08	2.04773e+08	1.95972e+08	1.66091e+08	1.40123e+08
TRUE	D-(+)-Pipecolinic acid	C6 H11 N O2	Full match	Full match	Not the top hit		129.079	1.344	5.06566e+07	77	4	7	Metabolic pathways;Biosynthesis of secondary metabolites;Biosynthesis of plant secondary metabolites;Tropane, piperidine and pyridine alkaloid biosynthesis;Arginine and proline metabolism;Biosynthesis of alkaloids derived from ornithine, lysine and nicotinic acid;Other	100		2.67459e+06	2.51849e+06	6.19312e+06	5.79612e+06	1.10323e+07	1.2795e+07	1.39151e+07	1.30311e+07	6.73094e+06	7.87531e+06	6.9408e+06	7.86395e+06	7.36596e+06	8.64526e+06	7.17732e+06	7.77429e+06	6.8059e+06	7.47057e+06	7.06227e+06	8.37157e+06	5.6341e+06	6.57802e+06	9.98279e+06	1.0088e+07	1.72942e+07	1.91708e+07	7.46644e+06	7.21175e+06	1.85431e+07	1.76259e+07	5.61878e+06	5.85194e+06	8.91569e+06	9.14604e+06
TRUE	D-(-)-Aspartic acid	C4 H7 N O4	Full match	Full match	Full match		133.038	1.256	4.02541e+06	14	2	29	Metabolic pathways;Biosynthesis of secondary metabolites;Microbial metabolism in diverse environments;Biosynthesis of antibiotics;Biosynthesis of plant secondary metabolites;Biosynthesis of amino acids;2-Oxocarboxylic acid metabolism;Cyanoamino acid metabolism;Biosynthesis of alkaloids derived from ornithine, lysine and nicotinic acid;Other	94		2.24366e+06	2.08747e+06	2.25408e+06	2.16242e+06	1.58661e+06	1.46832e+06	1.58243e+06	1.6184e+06	1.92284e+06	1.82129e+06	3.75885e+06	3.546e+06	1.93982e+06	1.82278e+06	1.50847e+06	1.4909e+06	994748	965337	1.21452e+06	1.43102e+06	1.31193e+06	1.32586e+06	990283	945711	1.42247e+06	1.60461e+06	1.5883e+06	1.69463e+06	1.70477e+06	1.70572e+06	1.30496e+06	1.54779e+06	532718	373514
TRUE	Creatinine	C4 H7 N3 O	Full match	Full match	Partial match		113.059	1.106	8.26098e+07	9	1	2	Metabolic pathways;Arginine and proline metabolism	99.8		6.81371e+06	7.13924e+06	4.88971e+06	4.41611e+06	2.03843e+06	1.56051e+06	1.43955e+07	1.52405e+07	2.99125e+07	2.93188e+07	2.62035e+06	2.48965e+06	3.19799e+07	3.35643e+07	3.81555e+07	3.86851e+07	3.62302e+07	3.46893e+07	3.50092e+06	3.53479e+06	3.75716e+07	3.97782e+07	6.69017e+06	7.11479e+06	1.41409e+06	1.38656e+06	1.31882e+07	1.40557e+07	4.94509e+07	4.65862e+07	192440	1.36315e+06	566923	551502
TRUE	Coumestrol	C15 H8 O5	Full match	Full match	Full match		268.038	8.505	253998	4	1	3	Biosynthesis of secondary metabolites;Biosynthesis of phenylpropanoids;Other	99.1		3834.57	1772.38	4837.7	1992.57	5724.91	1809.74	5053.47	2346.67	6088.98	10010.6	4957.48	2114.67	4788.72	2264.45	73288	68108.2	4603.83	1733.7	8594.34	4660.76	4135.36	1798.63	5619.81	2265.37	253998	191628	4765.98	1676.41	5104.27	2379.05	13167.2	14377.1	23638.7	25051.4
TRUE	Cetrimonium	C19 H41 N	Full match	Full match	No results		283.324	8.203	746260	0	1	0		96.9		40737.4	40174.6	90747.2	78743.8	125119	66382.3	96141.9	74305.6	99903.5	97142.3	92320.1	72537.3	200646	187770	127206	111208	172085	136136	100935	93861.1	189448	152932	134117	101791	271798	213579	272691	206132	397605	315953	115577	89073.7	213274	231453
TRUE	Caprolactam	C6 H11 N O	Full match	Full match	Invalid mass		113.085	4.671	3.90681e+07	49	1	3	Metabolic pathways;Microbial metabolism in diverse environments;Other	100		360860	335550	169236	430145	427427	471225	207002	471442	282461	268787	243266	1.51221e+06	323778	404980	692067	1.01762e+06	216908	342992	3.22042e+06	3.41133e+06	408401	413708	279360	284449	742768	1.07318e+06	501111	407133	937438	997647	629272	760181	2.17909e+06	1.7038e+06
TRUE	Bis(methylbenzylidene)sorbitol	C22 H26 O6	Not the top hit	Full match	Partial match		386.173	8.48	5.28578e+06	11	1	0		99.9		986295	518737	3.27429e+06	2.15172e+06	2.51909e+06	1.52583e+06	703169	297873	532963	367566	811769	551044	2.12388e+06	1.38174e+06	736013	506112	1.21898e+06	723313	2.39469e+06	1.96085e+06	788179	621667	896199	543528	655280	376433	1.43896e+06	885397	835134	652847	1.33296e+06	953768	567873	422140
TRUE	Bis(4-ethylbenzylidene)sorbitol	C24 H30 O6	Full match	Full match	Partial match		414.205	8.692	5.46582e+06	12	1	0		99.9		1.72797e+06	1.12229e+06	1.2567e+06	846317	2.38167e+06	1.47262e+06	1.62706e+06	998321	1.45344e+06	998220	1.8821e+06	1.3537e+06	1.41949e+06	1.18733e+06	1.35372e+06	955888	1.21206e+06	854564	982335	729201	1.44976e+06	1.00566e+06	1.4685e+06	1.16268e+06	1.62311e+06	1.78951e+06	1.88206e+06	1.49384e+06	1.60925e+06	996730	1.26164e+06	845722	1.37478e+06	901477
TRUE	Benzidine	C12 H12 N2	Full match	Full match	Full match		184.101	4.267	925970	31	2	0		86.7		17475.3	19706.1	102030	109449	55657.4	65798.9	97109.9	95213.4	18696.3	17189.3	5593.02	7561.58	33321.1	37894.8	5851.97	9801.52	29808.9	28696.7	11292	13613.6	18143.9	18910.2	47382.6	50390.5	4498.71	5247.94	10062.3	12925.3	30145.4	30319.5	30167.3	29486.5	6583.12	7005.44
TRUE	Apocynin	C9 H10 O3	Full match	Full match	Not the top hit		166.063	7.177	2.98666e+06	88	1	10	Metabolic pathways;Biosynthesis of secondary metabolites;Microbial metabolism in diverse environments;Degradation of aromatic compounds;Phenylalanine metabolism;Phenylpropanoid biosynthesis;Tropane, piperidine and pyridine alkaloid biosynthesis;Tyrosine metabolism;Biosynthesis of alkaloids derived from ornithine, lysine and nicotinic acid;Other	82.3		315510	272011	64861.5	103389	21866.5	13084.1	12607.5	13228.2	18545.6	13965.8	13791	11014.9	1.84876e+06	1.84284e+06	13866.9	7321.08	1.39595e+06	1.40411e+06	9217.26	17129.6	1.58398e+06	1.49806e+06	266829	469294	8167.16	5773.17	2.25178e+06	1.92803e+06	576377	512500	29810.9	22176.9	1.7979e+06	1.36616e+06
TRUE	Adenosine	C10 H13 N5 O4	Full match	Full match	Not the top hit		267.097	1.817	5.63891e+07	34	32	13	Metabolic pathways;Other	100	73.8	7.49717e+06	5.65709e+06	1.50794e+07	1.53104e+07	6.60324e+06	6.83948e+06	5.25559e+06	5.61641e+06	929988	874062	9.7265e+06	6.20434e+06	492548	488059	954689	1.32262e+06	1.10543e+07	1.17014e+07	5.63891e+07	4.42335e+07	3.03064e+07	2.87299e+07	9.2365e+06	9.97401e+06	3.20914e+06	2.65922e+06	1.80998e+07	1.66806e+07	949980	985168	2.87726e+06	2.24663e+06	518158	428462
TRUE	Adenine	C5 H5 N5	Full match	Full match	Partial match		135.055	1.233	7.42121e+07	9	1	3	Metabolic pathways;Other	99.9		2.59954e+07	2.50779e+07	3.89911e+07	3.71731e+07	2.32077e+07	2.16346e+07	3.75388e+07	3.91778e+07	6.17733e+06	6.05438e+06	3.06446e+07	2.92784e+07	2.45562e+06	2.39425e+06	1.62756e+07	1.69833e+07	5.213e+07	5.06211e+07	2.31294e+07	2.406e+07	3.07755e+07	3.17926e+07	1.72902e+07	1.68001e+07	4.81855e+06	4.45657e+06	2.17597e+07	2.32054e+07	2.8893e+06	2.97695e+06	1.57568e+07	1.57799e+07	1.0365e+06	965447
TRUE	Acetyl-L-carnitine	C9 H17 N O4	Full match	Full match	Not the top hit		203.116	1.169	4.54919e+06	16	1	3	Biosynthesis of secondary metabolites;Other	99.8		249507	232699	69404.8	78718.1	148656	136848	50861.9	45341.5	98409.2	56056.7	68241.3	111513	444450	359735	815944	872431	118181	102149	52732.8	50852.4	1.81335e+06	1.45807e+06	107673	24653.6	121971	113972	483209	388353	303457	268647	226359	148723	615071	493033
TRUE	Acetylcholine	C7 H15 N O2	Full match	Full match	Partial match		145.11	1.116	3.81755e+07	51	1	0		93.8		1.7721e+07	2.0329e+07	6.37106e+06	6.78192e+06	3.58545e+06	1.17891e+07	5.95427e+06	5.74858e+06	1.10899e+07	1.1123e+07	9.53415e+06	1.03934e+07	2.31513e+06	2.29642e+06	3.836e+06	4.00211e+06	5.27963e+06	3.87756e+06	1.32839e+07	1.38699e+07	1.6162e+06	3.9582e+06	9.96733e+06	9.39645e+06	1.00845e+07	1.00716e+07	4.7448e+06	4.76326e+06	3.04216e+06	3.26518e+06	1.37156e+06	2.93807e+06	1.15741e+07	1.25629e+07
TRUE	Abietic acid	C20 H30 O2	Full match	Full match	Partial match		302.225	10.793	1.7508e+06	73	2	5	Metabolic pathways;Biosynthesis of secondary metabolites;Other	92.6		5857.16	2966.42	6068.69	2836.33	5777.78	2795.91	6466.64	2863	6379.76	2861.24	6371.89	2897.55	6277.55	2958.33	6342.69	2652.45	6425.15	2801.09	6469.32	2780.76	6622.25	3021.18	6503.36	2976.37	6482.82	2930.86	6612.39	2958.48	6387.17	2837.66	6465.89	3022.02	6364.42	3021.18
TRUE	8-Hydroxyquinoline	C9 H7 N O	Full match	Full match	Partial match		145.053	3.927	1.91599e+07	42	4	0		99.9		224263	286430	1.37653e+06	1.51201e+06	1.28039e+06	400846	281518	420239	168460	223308	574108	522005	997511	1.15912e+06	204795	261404	562900	666371	411911	365843	1.34606e+06	1.65207e+06	797315	756304	1.06619e+06	1.3658e+06	1.79203e+06	2.09268e+06	935715	1.01336e+06	461590	541237	1.39815e+07	1.91599e+07
TRUE	7-Methylguanine	C6 H7 N5 O	Full match	Full match	Partial match		165.065	1.503	2.25168e+07	14	2	0		99.9		536717	534856	752147	962648	899324	1.36945e+06	1.21248e+06	1.87081e+06	1.06374e+06	819015	1.08299e+06	1.71201e+06	972058	1.7328e+06	950778	1.18588e+06	775231	681516	5.52509e+06	7.63838e+06	617773	746189	1.33652e+06	1.46919e+06	1.87059e+06	2.32624e+06	1.10815e+06	1.22343e+06	662166	546414	3.24959e+06	3.87858e+06	2.01488e+07	2.25168e+07
TRUE	6-Methylquinoline	C10 H9 N	Full match	Full match	Not the top hit		143.074	8.218	492613	18	2	1	Other	96.3		3544.19	3876.68	25188.8	24800.8	72266.6	82702.3	3290.63	5317.23	21872.8	23698.6	46925	50792.3	102490	148784	34874	41494.1	17262.3	13278.6	22387.1	27836.9	24868.3	33455.8	36089.1	25701.8	110386	133541	34569.3	21424.7	74572	78279.2	17654.9	12387.9	96402.9	120928
TRUE	6-Methylindole	C9 H9 N	Full match	Full match	Not the top hit		131.074	7.274	2.68377e+07	25	4	0		97.4		3485.77	1472.53	3730.93	1681.51	4098.07	1843.33	189345	114902	160002	126016	219650	213409	4.27619e+06	3.11188e+06	39351.3	19462.1	159796	71065.5	5510.79	3508.1	2.03268e+06	761509	153846	43557.1	9.0043e+06	6.20317e+06	2.31829e+06	884189	357017	111179	15470.4	6254.01	2.68377e+07	1.7156e+07
TRUE	6-Methoxyquinoline	C10 H9 N O	Full match	Full match	Not the top hit		159.069	5.38	1.1203e+07	53	2	5	Metabolic pathways;Biosynthesis of antibiotics;Tryptophan metabolism;Biosynthesis of secondary metabolites - unclassified;Other	83		45223.1	34911.4	23997.5	12027.3	77266.3	39445.8	170641	114535	144968	150771	561910	584200	266903	373905	19144.1	29406.8	97124.9	78462.2	54983.8	6814.56	520287	616474	367598	453307	6.31179e+06	6.4929e+06	381116	1.15902e+06	1.37077e+06	1.42277e+06	33612.1	41625.1	2.5643e+06	2.97489e+06
TRUE	6-Hydroxynicotinic acid	C6 H5 N O3	Full match	Full match	Not the top hit		139.027	2.973	1.41413e+06	20	6	3	Microbial metabolism in diverse environments;Other	97.8		33646.1	19516.4	166788	162990	173303	160947	796024	759577	116654	101222	375257	332856	49514.2	54616.1	104878	100077	231308	123110	79274.4	73770.8	81542.6	80740.5	204181	232667	272744	283088	99538.7	96613.3	91084.2	87460	274150	249699	41345.3	36315.7
TRUE	5'-S-Methyl-5'-thioadenosine	C11 H15 N5 O3 S	Full match	Full match	Partial match		297.09	3.914	1.23958e+06	3	1	4	Metabolic pathways;Biosynthesis of plant secondary metabolites;Other	96.5		3826.75	6907.51	4209.72	3471.54	4473.83	6851.8	167729	160183	3609.06	7641.89	4430.47	5778.15	9418.99	18331.9	4469.2	5273.73	142209	103197	30096.8	27532	7596.96	6411.85	4284.84	4597.84	30100.9	3031.3	4044.71	2505.19	3533.97	2385.88	27306.6	29751.3	6503.03	3503.51
TRUE	5-Hydroxyindole-3-acetic acid	C10 H9 N O3	Full match	Full match	Partial match		191.058	5.257	3.26383e+06	26	2	4	Metabolic pathways;Tryptophan metabolism;Other	96.2		9506.66	12564.6	19220.5	9895.07	21963.4	8500.02	18358.3	8717.31	12987.4	7039.73	24047.8	13654.3	19204.1	22207.9	8282.4	4832.11	23834.2	16795.7	268926	245084	31098.1	14833.7	26863.1	15407.6	30667.9	17812.6	20321.1	7836.24	15069.3	9522.81	52000.1	49304.2	71872	66658.5
TRUE	5-Fluoro-3,5-AB-PFUPPYCA	C20 H26 F2 N4 O2	No match	Full match	No results		392.203	5.905	8.17091e+06	0	2	0		83.4		219745	1.89909e+06	3.67775e+06	2.93748e+06	3.76165e+06	2.95574e+06	2.99229e+06	2.39738e+06	3.28987e+06	2.35978e+06	2.36787e+06	2.22248e+06	3.25261e+06	1.99673e+06	2.5171e+06	1.89653e+06	2.8744e+06	2.21863e+06	2.87293e+06	1.94042e+06	308181	2.86711e+06	3.27261e+06	2.87504e+06	2.83706e+06	2.6709e+06	2.74181e+06	2.43191e+06	2.31964e+06	2.41587e+06	2.77173e+06	1.89764e+06	2.8703e+06	2.61352e+06
TRUE	5,6-Dimethylbenzimidazole	C9 H10 N2	Full match	Full match	Full match		146.085	3.877	171630	34	1	3	Metabolic pathways;Other	99.9		4325.32	1873.68	5219.69	2447.73	10339.7	11029.5	4657.12	2426.25	4383.53	2138.36	5204.63	2323.24	4897.37	2230.97	5157.97	2245.37	4486.05	5696.54	4567.71	2139.9	6328.93	4993.66	5318.28	4460.07	6433.16	3681.85	4882.46	6145.36	19403.8	17141.6	6047.44	3561.04	9141.58	5608.53
TRUE	5,5'-[(6Z)-6-Tetradecene-1,14-diyl]bis(1,3-benzenediol)	C26 H36 O4	No match	Full match	Partial match		412.259	9.186	7.51123e+07	1	1	0		97.7		508876	445181	634238	659832	1.53032e+06	1.14105e+06	712939	573249	9.64903e+06	7.57176e+06	1.15835e+06	2.62571e+06	3.61758e+06	2.87141e+06	1.38576e+06	918730	425029	293504	1.13321e+06	1.26818e+06	356783	306624	1.73039e+06	1.32757e+06	1.71072e+06	1.2293e+06	1.83632e+06	1.38044e+06	6.41956e+06	3.77672e+06	2.70621e+06	1.67045e+06	1.09012e+07	8.69916e+06
TRUE	4-Pyridoxic acid	C8 H9 N O4	Full match	Full match	Partial match		183.054	2.778	2.32313e+06	17	1	5	Metabolic pathways;Microbial metabolism in diverse environments;Biosynthesis of antibiotics;Other	97.6		566377	622709	307191	343870	331725	290835	360165	291838	332606	241965	170580	194574	599506	475383	436363	293263	311762	165249	270771	377219	297412	177665	390009	194054	392935	389508	247976	249954	309504	231842	736259	697531	930235	731554
TRUE	4-Phenylbutyric acid	C10 H12 O2	Full match	Full match	Partial match		164.084	8.458	1.62572e+06	96	1	4	Microbial metabolism in diverse environments;Degradation of aromatic compounds;Phenylpropanoid biosynthesis;Other	99.6		22148.6	27809.3	27340	36815.7	39114.3	41167.3	75143.6	43860.1	33981.4	19575.8	75598.8	106658	193025	137640	51796.4	39265.9	45390.7	28431.9	30626.5	38033.4	27234	25758.1	78895.9	101487	1.25461e+06	934720	11062.4	8262.51	54106.6	110245	24818.7	37457.8	31778.4	13990.2
TRUE	4-Indolecarbaldehyde	C9 H7 N O	Full match	Full match	Partial match		145.053	7.565	4.40348e+06	42	1	0		96.4		408944	405892	759497	829738	1.12621e+06	1.19386e+06	916322	894421	738163	712162	1.35398e+06	1.33306e+06	2.65518e+06	2.574e+06	801320	761910	498658	514590	2.14544e+06	2.19974e+06	724578	606895	740874	739144	891976	832808	1.0038e+06	990243	1.10173e+06	1.1017e+06	3.20872e+06	3.14994e+06	1.77844e+06	2.05778e+06
TRUE	4-Hydroxyindole	C8 H7 N O	Full match	Full match	Not the top hit		133.053	5.143	4.84555e+06	35	8	4	Biosynthesis of secondary metabolites;Tryptophan metabolism;Cyanoamino acid metabolism;Other	94.1		16074.2	15027.9	7636.55	11264.3	6169.8	10730.9	4626.8	2136.23	4529.26	7518.59	7717.88	10559.9	5996.73	8731.18	4883.77	2203.63	4798.96	7876.73	5112.18	12504.8	8557.32	6243.44	6677.71	6547.91	5797.63	11437.1	4509.86	10565.9	7950.82	14138.6	6188.97	2926.65	11944.4	17782.4
TRUE	4-Hydroxybenzaldehyde	C7 H6 O2	Full match	Full match	Partial match		122.037	7.178	3.95451e+06	14	2	14	Metabolic pathways;Biosynthesis of secondary metabolites;Microbial metabolism in diverse environments;Degradation of aromatic compounds;Biosynthesis of alkaloids derived from shikimate pathway;Phenylalanine metabolism;Biosynthesis of phenylpropanoids;Other	87		31018.1	26013.7	49320.8	45977.5	58681.1	46377.8	33665.3	54111	60506.2	46916.8	52180.7	42861.9	76627.4	61615.6	500730	498024	32002.4	32781.6	60705.3	51377.4	135697	83437.4	86817.1	62265.4	229814	171043	266151	121088	101139	75263	137256	104255	2.43779e+06	1.93058e+06
TRUE	4-Ethoxy ethylbenzoate	C11 H14 O3	Full match	Full match	Not the top hit		194.095	8.81	5.10334e+06	62	1	0		93.2		2.85551e+06	2.71935e+06	3.91492e+06	4.22872e+06	3.63813e+06	3.68503e+06	4.38939e+06	4.1159e+06	3.4587e+06	3.85256e+06	3.86016e+06	4.19882e+06	3.84997e+06	3.41313e+06	4.44649e+06	4.01661e+06	2.40232e+06	2.57678e+06	2.70808e+06	2.63138e+06	2.17524e+06	2.2957e+06	4.93337e+06	5.10334e+06	3.14629e+06	3.08675e+06	3.64716e+06	3.79443e+06	3.96506e+06	4.41542e+06	2.99352e+06	2.59991e+06	2.6841e+06	3.10443e+06
TRUE	3-Methylxanthine	C6 H6 N4 O2	Full match	Full match	Partial match		166.049	3.233	5.02965e+06	10	2	4	Metabolic pathways;Biosynthesis of secondary metabolites;Microbial metabolism in diverse environments;Other	98.5		17207.4	30581.7	28418.3	48034.1	43493	30818.3	35144.4	46879.2	28701.1	19296.2	36780.5	23732.4	41522.1	25259.6	82189.1	68426.2	30291.1	22990.8	328452	333072	21288.6	12975	42692.7	30600.2	287440	270882	34489.5	22277.5	175988	162732	82565.7	53611.7	823741	731424
TRUE	3-(2-Hydroxyethyl)indole	C10 H11 N O	Full match	Full match	Full match		161.084	7.619	3.21507e+06	42	1	1	Tryptophan metabolism	93.2		122435	118068	264680	243335	146550	153457	255348	227172	208215	184792	94239.2	96607	215988	230144	219346	215384	226147	178314	252181	212900	102843	109801	255592	229206	228664	231599	630438	663816	95961.7	92921.3	331496	317469	124724	135586
TRUE	2-Phenylbenzimidazole-5-sulfonic acid	C13 H10 N2 O3 S	Full match	Full match	Partial match		274.042	5.864	522591	3	1	0		99.8		6278.86	3031.94	6611.1	4049.05	7367.04	4944.45	6253.2	8128.13	7976.56	7459.08	6377.77	3104.58	6414.89	3493.07	8463.93	3502.1	7972.04	2929.48	6962.23	4858.46	7295.27	8856.17	6555.56	2880.72	72280	66130.7	8344.14	3192.63	6482.37	3049.18	76694.2	57459.5	211556	181918
TRUE	2-Oxindole	C8 H7 N O	Full match	Full match	Not the top hit		133.053	6.958	1.34998e+07	35	8	4	Biosynthesis of secondary metabolites;Tryptophan metabolism;Cyanoamino acid metabolism;Other	99.7		13114.4	10613.7	6.27197e+06	6.27059e+06	1.18139e+07	1.26242e+07	1.21656e+06	1.2661e+06	8.22879e+06	8.43593e+06	3.10511e+06	3.13624e+06	186332	226882	2.52679e+06	2.42732e+06	360324	351191	27617.8	23381.2	97086.6	78739.9	3.63254e+06	3.54038e+06	1.3499e+07	1.18884e+07	149680	146112	734750	726439	1.54578e+06	1.43639e+06	649444	703654
TRUE	2-Hydroxyquinoline	C9 H7 N O	Full match	Full match	Partial match		145.053	6.563	2.33373e+07	42	2	0		99.9		737144	714068	4.045e+06	4.07774e+06	2.82783e+06	2.8524e+06	457866	445125	686844	674709	371890	348975	2.21098e+06	2.16386e+06	123509	105315	276043	276359	205283	207901	1.11094e+06	974792	2.67155e+06	2.4896e+06	183349	191350	353838	382444	123952	113303	924501	840946	268231	216504
TRUE	2-Hydroxybenzothiazole	C7 H5 N O S	Full match	Full match	Full match		151.01	7.039	222376	8	2	0		84		3816.49	7567.39	8111.1	11765.6	29915.2	32348.6	12589.4	12574	11881.1	13347.7	38730.7	32788.8	21300.5	23126.7	9182.45	10601.6	21547.2	23532.1	107138	116884	64227.7	67176.3	16946.9	17554.1	33821.6	37283.2	45971.5	40779.9	11320.1	13136.6	19947.3	16907.5	221496	222376
TRUE	2'-Deoxyadenosine	C10 H13 N5 O3	Full match	Full match	Full match		251.102	1.884	1.61177e+07	16	2	2	Metabolic pathways;Other	100		1.00087e+07	9.50409e+06	1.91764e+06	1.68937e+06	709045	870109	2.29226e+06	3.03087e+06	445421	657140	3.01168e+06	2.59887e+06	1.31162e+06	956624	1.15529e+06	1.12455e+06	1.19748e+07	1.30597e+07	3.36905e+06	3.27198e+06	9.59739e+06	7.61223e+06	5.96563e+06	5.35372e+06	963726	1.01113e+06	5.69886e+06	4.298e+06	2.5481e+06	2.1218e+06	1.44601e+06	1.18588e+06	450416	137929
TRUE	2-Acetamidophenol	C8 H9 N O2	Full match	Full match	Not the top hit		151.064	5.419	1.43147e+06	80	3	11	Biosynthesis of secondary metabolites;Microbial metabolism in diverse environments;Biosynthesis of alkaloids derived from shikimate pathway;2-Oxocarboxylic acid metabolism;Cyanoamino acid metabolism;Other	97.7		32678.5	5898.83	225945	239145	294973	303480	168421	169808	1.43147e+06	1.41196e+06	434975	523073	186677	203675	195394	189415	431727	391700	307775	303481	84592.7	85895	967006	909193	927857	917999	91444.9	86013.6	71807.6	66296.5	856093	764003	392743	413283
TRUE	2,3,4,9-Tetrahydro-1H-β-carboline-3-carboxylic acid	C12 H12 N2 O2	Full match	Full match	Full match		216.09	4.716	814941	27	1	0		99.9		750975	814941	173992	190706	124607	130098	94156.1	106438	59851.3	62732	268560	262042	250872	256223	190099	185177	221873	217932	115955	119954	309432	375507	192988	207519	183306	187740	189281	176860	203440	152517	648214	625123	194297	213011
TRUE	2,2,6,6-Tetramethyl-4-piperidinol	C9 H19 N O	Full match	Full match	Full match		157.147	1.168	630882	13	2	0		81.4		315017	284810	367994	357458	478740	490218	272230	270477	544432	562725	265038	246637	263243	247150	270320	275479	300527	295851	88193.5	85433.4	234042	197810	278654	226470	194780	185155	345235	292215	353952	310310	133593	134094	79461.9	102921
TRUE	1-Tetradecylamine	C14 H31 N	Full match	Full match	Partial match		213.246	7.823	774676	6	1	0		90.7		44477	61375.5	31287.6	55665.6	174096	164689	69671.9	60885.2	69534.5	63842.9	51207.3	46569.3	67746.1	66592.6	78423.3	75357.8	72570.9	74233.1	67080.2	67883.7	74477.6	56164.9	364003	317035	75817.4	49313.9	79700.7	46785.8	87547.6	56369.6	89047.4	60964.9	154026	127142
TRUE	1-Methylxanthine	C6 H6 N4 O2	Full match	Full match	Full match		166.049	3.569	9.89993e+06	10	1	4	Metabolic pathways;Biosynthesis of secondary metabolites;Microbial metabolism in diverse environments;Other	91.8		1.25701e+06	1.31455e+06	2.26752e+06	2.35048e+06	3.30218e+06	3.38021e+06	5.79353e+06	4.7431e+06	377021	367780	3.90844e+06	4.10668e+06	3.65429e+06	2.58438e+06	4.27598e+06	3.15698e+06	3.89125e+06	4.00519e+06	2.0998e+06	6.30918e+06	3.52847e+06	3.65384e+06	1.92758e+06	2.02688e+06	5.78744e+06	5.50051e+06	3.15231e+06	3.15955e+06	1.4346e+06	1.29849e+06	4.92939e+06	5.07848e+06	9.89993e+06	9.82779e+06
TRUE	1,5-Isoquinolinediol	C9 H7 N O2	Full match	Full match	Partial match		161.048	5.569	1.59449e+07	52	2	2	Biosynthesis of alkaloids derived from shikimate pathway;Tryptophan metabolism	98.3		1.15698e+06	1.26787e+06	2.93534e+06	3.0205e+06	1.66347e+06	1.67928e+06	225920	208187	494051	379961	96864.1	86547.7	1.45249e+06	1.28838e+06	14385.5	9814.5	103559	78451.6	31394.6	18431.8	631034	640453	1.68757e+06	1.56212e+06	37303.3	18244.7	208711	223644	47393.5	34722.6	475300	386019	5639.36	15342.5
TRUE	1,3-Dimethyluric acid	C7 H8 N4 O3	Full match	Full match	Full match		196.06	3.809	1.60524e+06	7	3	3	Metabolic pathways;Biosynthesis of secondary metabolites;Other	82.2		7437.32	3304.68	329700	226395	7582.07	3285.55	5887.05	2639.64	5431.7	2322.4	8690.05	3947.58	6006.06	8581.4	10002.6	2984.15	5398.39	4627.07	149436	133453	10975.3	6489.15	6374.46	2962.9	1.60524e+06	1.49743e+06	7301.85	3206.75	5263.41	10707.4	237776	228969	155067	148308
TRUE	(2E,2'E)-N,N'-1,4-Butanediylbis[3-(4-hydroxyphenyl)acrylamide]	C22 H24 N2 O4	Full match	Full match	Not the top hit		380.174	7.895	1.22316e+06	2	1	0		98		199735	102848	7184.93	3116.14	7054.3	3236.65	7989.37	3193.95	6979.24	4578.17	6784.47	3123.8	274926	133713	5881.7	2722.97	7329.41	3633.01	16711.3	4195.56	6515.44	2487.4	6956.07	3155.19	7582.28	2984.98	7605.03	3607.56	6867.11	2783.18	52414.1	32550.3	7508.53	3816.69
TRUE	(+/-)12(13)-DiHOME	C18 H34 O4	Full match	Full match	Partial match		314.246	8.913	2.64239e+07	18	1	2	Other	94.6		3.26e+06	2.00121e+06	387632	582588	549762	585251	109961	233364	4.12302e+06	4.02086e+06	417057	322679	747737	648379	1.08537e+06	788244	207232	147479	968236	217769	1.49639e+06	1.42118e+06	829544	811045	803284	882082	318071	487032	115128	238711	655699	1.01013e+06	1.56614e+06	967757
TRUE	(-)-Epicatechin	C15 H14 O6	Full match	Full match	Full match		290.079	5.249	1.52138e+06	29	3	4	Metabolic pathways;Biosynthesis of secondary metabolites;Biosynthesis of phenylpropanoids;Other	99.5		5714.89	3433.58	54410	49097.6	27128.1	21414.6	3552.96	6219.6	3638.15	1876.97	9421.78	2983.95	3858.07	2162.08	47228.2	38232.1	7312.59	10928.1	12579	4499.38	10365.4	3568.91	4028.21	2775.04	149157	110520	15003.6	11631.4	53465.8	28912.2	5177.2	3114.11	12449.5	14549.9
[truncated: 142 more columns]
