# Supplementary material for: Untargeted fecal metabolome analysis in obese dogs after weight loss achieved by feeding a high-fiber-high-protein diet
Source: Metabolomics. 2021 Jul 6;17(7):66. doi: 10.1007/s11306-021-01815-1 (PMC8260550; doi:10.1007/s11306-021-01815-1)
Supplement: Supplementary file 2 — Supplementary data 2. Association between baseline fecal metabolites and sex, and between baseline fecal metabolites and age. (XLSX 102 kb) [file 11306_2021_1815_MOESM2_ESM.xlsx]

## Sheet: Metadata age
Name	combined group	alpha-Eleostearic acid	alpha-Aspartylphenylalanine	Ziprasidone	Xanthurenic acid	Valylproline	Urocanic acid	Tyramine	Tryptamine	Trigonelline	Tributyl phosphate	trans-3-Indoleacrylic acid	Tolycaine	Thymine	Theophylline	Theobromine	Taxifolin	Taurine	Syringic acid	Solanidine	Skatole	Sinapinic acid	Sinapine	Serotonin	Salsolinol	Ritalinic acid	Pyroquilon	Purine	Piperonylonitrile	Phthalic acid	Phenethylamine	PEG n7	PEG n6	PEG n5	Paracetamol	Oleamide	Octylphosphonic acid	N-Methylhydantoin	Nicotinic acid	Naringeninchalcone	N-Acetyltyramine	N-Acetyl-L-tyrosine	N-Acetyl-L-leucine	N-Acetylhistamine	N-Acetyl-DL-tryptophan	N-Acetyl-D-galactosamine	Methyl 2-hydroxy-4-{3-[(4-oxo-3-phenyl-4H-chromen-7-yl)oxy]propoxy}-3-propylbenzoate	Matairesinol	L-Valine
OBE19	adult	1.25754e+06	1.00087e+06	2.86132e+06	8.34243e+07	1.14763e+08	8.19512e+07	4.10041e+08	5.30553e+08	719864	5.4234e+07	2444369581	6.50402e+07	1.73122e+08	90812.6	839781	657108	1.58432e+08	417747	93570.1	143507	6.02679e+06	1.79622e+06	5.60183e+07	2.02532e+07	77734.8	390603	1.95892e+06	523586	1.90642e+07	3.47254e+08	527995647	1330510812	9.04977e+08	922012	3.10069e+07	269236	9.22209e+06	3.06558e+08	444360	780611	1.36691e+07	8.0091e+07	8.53955e+06	3.69399e+06	9.86909e+08	279589	1.3796e+06	2799210944
OBE27	adult	7.43826e+06	88803.6	324593	762299	1.93371e+08	1.06736e+08	1.66959e+08	2.34691e+08	693122	7.11875e+07	1153587551	1.81912e+08	7.6546e+08	5.41347e+06	1.55181e+06	2.43453e+06	7.48481e+07	859819	47668.8	147186	1.10776e+06	443329	2.01539e+07	1.96144e+07	210287	546809	776705	4.52418e+06	2.32952e+07	3.41814e+07	5.42929e+08	1370077560	8.05183e+08	1.11368e+06	1.71246e+07	262331	4.34122e+07	3.08608e+08	453610	2.69864e+06	1.05563e+07	5.66242e+07	8.05934e+07	2.77172e+06	3.23958e+08	6.14577e+06	239018	2208753514
OBE31	adult	5.44238e+06	99637.8	352674	493332	1.55765e+08	2.37708e+08	1.88835e+08	4.33031e+08	194429	5.39632e+07	7.84958e+08	8.16402e+07	9.21022e+08	92616.7	174617	304033	9.52326e+06	651756	358125	155059	727505	119579	4.33202e+07	1.25509e+07	83666	997161	305449	1.26952e+07	1.97445e+07	5.9564e+07	5.50166e+08	1184190003	886905247	1.25513e+06	1.37272e+07	277499	3.6494e+07	4.967e+08	1.38935e+06	1.22007e+06	1.508e+07	4.61624e+07	1.91976e+07	5.71761e+06	9.92488e+08	5.33793e+06	278583	2337702047
OBE33	adult	6.00595e+06	97425.1	77025.6	258912	8.9609e+07	9.92691e+07	1770538668	2.08817e+08	1.6728e+06	8.79613e+07	7.83544e+08	1.08015e+07	1199308687	199379	703214	276946	4.38096e+07	137843	45841.2	3.16611e+06	1.41707e+06	322696	1.77498e+07	4.13819e+07	2.09109e+06	659607	1.8704e+06	3.05803e+06	2.92827e+07	2.59937e+07	5.20749e+08	1093758851	6.52942e+08	950087	6.43392e+06	262087	3.58559e+07	8.11039e+08	509155	2.29289e+06	6.03419e+06	3.00304e+07	8.26355e+07	5.66131e+06	1241986412	5.38158e+06	167738	1501148592
OBE35	adult	1.71518e+07	183315	325145	273279	9.04831e+07	1.07824e+08	1.97849e+08	290740614	433309	6.20419e+07	4.03279e+08	1.4392e+07	1094816889	92687	156565	134468	1.66161e+08	159609	48384.9	2.7665e+06	1.24428e+06	93003	3.26674e+07	1.00216e+07	1.90952e+06	629163	251366	9.17736e+06	2.42073e+07	3.41811e+07	5.79121e+08	1447752262	1008658190	545210	2.82846e+07	7.78569e+06	1.38982e+08	2.51854e+08	530341	2.29934e+06	1.74369e+07	3.71677e+07	1.68661e+07	1.3393e+06	1331808876	227933	178568	2007032527
OBE37	adult	2.86666e+07	97231.7	728537	452119	1.83638e+08	314383508	248953738	5.20577e+08	1.45364e+06	6.72145e+07	2422437436	4.79107e+07	4.90759e+08	143332	158573	166172	7.83634e+07	135116	66072.8	2.89701e+06	2.32442e+06	881478	2.99238e+07	2.20583e+07	259063	702385	4.19305e+06	8.04895e+06	2.84465e+07	9.61641e+07	530894181	1309838077	8.3163e+08	719916	1.88897e+07	273910	2.23817e+07	2.83721e+08	890158	1.24133e+06	4.71329e+07	2.75941e+08	8.47474e+06	9.30516e+06	1059552765	63353.4	1.30598e+06	3585323122
OBE41	adult	3.82935e+06	428806	4.68842e+06	1.29631e+06	131508626	2.06659e+08	2.28274e+08	4.1785e+08	444205	7.80458e+07	4.58739e+08	2.98594e+07	1045856419	456304	4437694	168160	1.67298e+08	111716	70870.6	363863	1.10515e+06	896141	3.57901e+07	8.72268e+06	65537.8	721590	238330	6.24636e+06	2.53123e+07	3.22118e+08	4.23035e+08	1047982274	6.84649e+08	986021	2.90945e+07	249968	86561440	4.45637e+08	371810	893429	8.00701e+06	4.27625e+07	1.9242e+07	2.64113e+06	5.52332e+08	750769	387640	1285208672
OBE47	adult	5.0797e+06	1.95355e+06	2.917e+06	3.40192e+08	1.08046e+08	9.51338e+07	1013058940	6073433924	2.51749e+06	5.99303e+07	4646550070	3.17727e+06	5.80542e+08	1.613e+06	1.99256e+07	1.21712e+06	3.64308e+08	2.01658e+06	202055	159354	8.23796e+06	3.36436e+07	1.26646e+08	4.00205e+06	214599	161165	339895	3.04234e+06	2.80948e+07	1538708581	6.17743e+08	1631021258	7.84717e+08	1.2124e+06	1.78831e+07	5.21131e+06	3.67587e+08	4.09417e+08	136523	1.76686e+07	5.65814e+07	7.20309e+08	1.28621e+06	1.52972e+07	2270410841	367004	444221	5845849214
OBE49	adult	1.41625e+06	1.03613e+06	1.9226e+06	682003	2.7483e+08	1.31016e+08	2.23606e+08	7.41971e+08	1.76385e+06	7.58793e+07	1929411588	2.98616e+08	6.7048e+08	194449	166885	567716	1.30146e+08	6.11862e+06	61136.8	8.84934e+07	5.29633e+06	601190	4.05435e+07	2.17565e+07	107254	433431	2.43594e+06	5.8178e+06	2.35194e+07	1.83865e+08	5.72656e+08	1402803183	8.67866e+08	649524	7.35547e+06	289092	3.85872e+07	5.97544e+08	2.92422e+06	984775	1.48235e+07	1.01326e+08	1.06498e+07	3.07517e+06	1327794834	344630	622564	2604597871
OBE53	adult	3.99775e+06	121765	588430	335292	1.23983e+08	8.00801e+08	359700996	7.58337e+08	840315	6.72288e+07	1607295258	2.59279e+07	1537274481	5.40376e+07	2.65714e+07	182487	1.72746e+08	148037	646715	1.62068e+08	1.18605e+06	733435	4.25195e+07	4.76812e+06	89773.8	1.16818e+06	1.20222e+06	8.1576e+06	2.51308e+07	1.58951e+08	5.49758e+08	1357765817	7.9975e+08	875615	9.30157e+06	297644	5.01094e+07	4.5201e+08	68173.7	2.63465e+06	3.25245e+07	1.7596e+08	7.63975e+06	7.64245e+06	6.00875e+08	1.13923e+06	370847	4306047347
OBE55	adult	1.45075e+06	101584	3.84409e+06	801875	1.48231e+08	1.55536e+08	2.59707e+08	971420202	2.75023e+06	7.35972e+07	1396766369	4.69283e+07	9.75992e+08	93845.9	147467	501383	2.13877e+08	9.72067e+06	56213.6	5.03847e+07	5.49382e+06	1.25096e+06	7.83665e+07	1.16016e+07	74915.3	698922	1.69444e+06	5.86405e+06	2.88205e+07	1.69572e+08	5.51915e+08	1338098509	8.92559e+08	682360	2.6447e+07	279106	4.68715e+07	6.93354e+08	5.26048e+06	1.24229e+06	1.88029e+07	8.84549e+07	9.38937e+06	4.82856e+06	1864366559	75707	415851	1891993894
OBE57	adult	913295	441076	3.58361e+06	839521	2.41703e+08	1.37093e+07	1436201419	1482547348	2.69405e+06	6.36354e+07	1307379301	2.08857e+07	5.60238e+08	344813	3.50005e+06	184603	221958604	977552	263751	9.93878e+06	1.26962e+06	1.80643e+06	1.06144e+08	8.61824e+06	341587	163898	303496	1.64328e+07	2.20675e+07	9.93e+08	4.92487e+08	1057219414	6.56604e+08	521920	1.29878e+07	274773	1.24948e+08	4.04475e+08	1.85809e+06	1.68843e+07	7.07516e+07	3.16828e+08	2.51085e+07	3.42546e+06	4.20616e+08	117581	277016	3203006173
OBE61	adult	2.75987e+06	588534	2.94475e+06	347132	1.1856e+08	1071633642	4441253179	1400172272	1.35233e+06	6.88445e+07	4503250895	3.49828e+06	9.96387e+08	1.34537e+07	2.95062e+06	180105	1.01131e+08	136164	69591.8	410439	3.48913e+06	1.79708e+06	4.95311e+07	1.04617e+07	246260	909946	6.26648e+06	2.39791e+06	2.10688e+07	1.80963e+08	5.02408e+08	1182360918	8.47522e+08	1.30181e+06	1.53753e+07	274499	2.14077e+07	4.21273e+08	189959	2.14496e+07	4.58309e+07	1.76746e+08	2.1905e+07	2.1703e+07	2197576561	672703	149527	4419351919
OBE75	adult	2.35643e+06	1.17972e+06	656366	1.56954e+06	5.40129e+07	3.73788e+08	1694498124	3850486898	508311	7.09639e+07	3368794545	2.14719e+07	8.54108e+08	220622	221807	302451	1.10838e+08	327334	74863.5	620251	2.25809e+06	5.56969e+06	1.04909e+08	1.00932e+07	215670	1.02201e+06	1.62583e+06	2.30693e+07	2.69362e+07	2019549400	1081115584	1621934653	8.8916e+08	1.65496e+06	2.27804e+07	280857	6.70559e+07	7.13858e+08	472770	3.58409e+07	6.56395e+07	4.60906e+08	2.17571e+07	1.36928e+07	1059233135	4.70005e+06	550595	5069589358
OBE77	adult	1.41768e+06	308730	883771	1.08862e+06	7.6319e+07	6.21161e+08	9.3513e+08	8.00582e+08	371152	5.55918e+07	1589956989	6.42764e+06	8.74964e+08	166644	454869	320471	7.99397e+07	769491	79369.1	473859	5.40364e+06	458457	4.17863e+07	2.60636e+06	2.23339e+06	947696	1.5514e+06	1.19034e+07	2.41773e+07	348492930	9.31441e+08	1317996360	7.28967e+08	835265	1.90416e+07	256547	3.0104e+07	500151247	945996	2.39463e+06	2.20727e+07	1.43847e+08	2.28145e+07	3.6937e+06	6.0723e+08	2.08838e+06	383811	3343711608
OBE67	adult	2.70316e+06	291379	1.27864e+06	372102	6.652e+07	1.16314e+08	1255776283	8.70597e+08	998685	8.75477e+07	1404202513	9.09501e+06	1790938333	476889	2.04167e+06	170915	2.92519e+08	2.14571e+06	344316	173319685	7.28064e+06	295126	5.22083e+07	8.51551e+06	82574.1	760393	1.02856e+06	9.36586e+06	2.84409e+07	6.54098e+07	641941203	1712287752	1005919689	2.92033e+06	3.94495e+07	325448	1.37092e+08	6.60489e+08	198124	2.77028e+06	1.81684e+07	9.656e+07	4.27378e+06	3.11329e+06	3851323837	9.53766e+06	4.95667e+06	3109383741
OBE39	senior	7.29154e+06	539497	8.55009e+06	1.29487e+06	5.63485e+07	2.27699e+08	4146626788	5.4322e+08	872502	6.64219e+07	7.98616e+08	4.31589e+06	1178522249	354370	972668	141007	2.59483e+08	4.15882e+06	54947.8	9.11473e+07	7.49811e+06	705141	2.69986e+07	5.87311e+07	3.62801e+06	766482	900415	5.05008e+06	2.44237e+07	8.66428e+07	5.06924e+08	1308011750	8.27502e+08	960170	1.98165e+07	257997	1.66207e+08	590274457	1.81667e+06	1.20429e+07	1.04903e+07	6.25191e+07	9.66236e+06	5.24772e+06	9.41802e+08	942982	1.01549e+06	1952318602
OBE43	senior	1.37378e+06	90647	2.12145e+06	287420	9.97887e+07	3.14468e+07	1.47843e+08	7.9683e+08	6.43363e+06	9.95835e+07	503361863	1.36117e+07	3.83793e+08	93542.9	144513	1.44726e+06	8.69499e+07	4.95419e+06	2.62391e+06	878315	4.2228e+06	560614	4.56246e+07	1.53333e+07	78965.6	476876	1.37167e+06	4.82949e+06	3.22389e+07	6.22225e+07	4.85911e+08	1320027486	9.48519e+08	1.59081e+06	2.16363e+07	1.49857e+07	5.16573e+07	1014323581	5.91074e+06	1.85289e+06	8.72685e+06	2.77876e+07	1.96633e+07	2.70914e+06	9.10336e+08	287143	475071	8.8985e+08
OBE45	senior	1.21502e+06	819597	1.03989e+06	1457215	2.85233e+08	3.24551e+08	1.70747e+08	2.05358e+08	468662	7.9903e+07	2656807990	6.41256e+07	9.10735e+08	104138	506032	270513	5.72025e+07	355009	52876.3	534165	3.80714e+06	578955	2.86671e+07	2.62887e+07	81769.2	575273	2.04326e+07	3.02275e+06	2.19089e+07	7.18971e+07	5.47582e+08	1324522292	5.36324e+08	1.3108e+06	5.91443e+06	3.12017e+07	8.08828e+07	5.58471e+08	396846	1.2929e+06	8.79455e+06	4.89757e+07	3.49913e+07	3.11883e+06	9.41172e+08	115938	131719	3554296069
OBE51	senior	4.70024e+06	93374.3	74318.4	389306	5.19585e+07	7.64876e+07	3869028389	3.80773e+08	870149	6.37832e+07	3.55578e+08	1.91046e+07	1319620927	86472.2	147282	211462	1.52764e+07	137854	220992	2.85922e+06	2.81916e+06	629463	3.47081e+07	1.3178e+07	349609	831134	330626	6.57011e+06	1.93626e+07	8.98694e+07	2.99206e+08	1429732328	7.87954e+08	705902	1.11624e+07	250471	1.06479e+08	4.66224e+08	187340	9.24062e+06	8.32124e+06	2.83818e+07	1.96649e+07	3.14341e+06	7.31444e+08	5.68006e+06	2.63817e+06	7.85512e+08
OBE65	senior	7.1388e+06	465983	2.1669e+07	2.20673e+07	1.22995e+08	8.9189e+08	6.80245e+08	1434652566	2.23595e+06	4.98615e+07	5063660711	1.59734e+07	8.91138e+08	1.0216e+06	8.38764e+06	440606	492803109	394325	83402.7	7.57363e+08	9.46583e+06	8.67971e+06	3.71893e+07	5.92502e+06	186529	1.10549e+06	7.8988e+06	1.04227e+07	2.35754e+07	1.78214e+08	7.03071e+08	1365101684	8.64599e+08	9.4367e+08	7.31905e+06	276624	302580941	4.32661e+08	1.2443e+06	1.78655e+06	5.53264e+07	5.45893e+08	622590	1.45544e+07	3654206443	1.17539e+06	7.70783e+06	4525097698
OBE69	senior	1.72305e+06	284174	551088	9.46331e+06	1.27812e+08	5.84555e+08	9.22715e+08	4.25873e+08	523396	6.94722e+07	1468834658	1.39533e+07	8.24906e+08	364834	2.7393e+06	147647	8.86362e+07	280527	59914.3	3.6654e+07	2.35098e+06	1.376e+06	3.52103e+07	9.59386e+06	71877.6	759764	290095	9.81204e+06	2.54397e+07	1.11471e+08	8.27004e+08	1069792174	7.3148e+08	2058402105	2.03232e+07	274895	5.94066e+07	1.96519e+08	65282.2	2.96071e+06	2.10013e+07	1.06501e+08	4.44695e+07	3.56983e+06	3.93901e+08	780569	120602	3651399810
OBE71	senior	2.40372e+06	3.81024e+06	1.09204e+06	4.15866e+07	8.77185e+07	1.27282e+08	1.95048e+08	3.23186e+08	1.06729e+06	3.65756e+07	1008963558	4.10767e+07	1.46633e+08	90563.3	521073	7.35895e+06	225132481	2.50683e+06	110484	165926	2.15819e+06	2.75572e+06	2.46459e+07	1.20734e+07	66555.2	568917	226086	6.93887e+06	1.86831e+07	8.38756e+07	5.22401e+08	1127632272	723876679	901090	1.31517e+07	266805	1.17912e+08	3.85506e+08	842968	1.41598e+06	1.4923e+07	1.50185e+08	3.3466e+07	5.46266e+06	8.01799e+08	4.16214e+06	1.15927e+06	1755637535
OBE73	senior	1.10041e+06	223061	5.95833e+06	507383	1.47674e+08	5.67029e+08	3.17895e+08	5.59623e+08	617680	6.43282e+07	1587446973	2.29475e+07	7.65123e+08	108692	180362	242851	1.55259e+08	1.50775e+06	64580.9	2.40567e+08	5.19161e+06	1.90002e+06	3.52541e+07	1.13641e+07	77220.1	1.10311e+06	880365	1.15213e+07	2.03488e+07	1.35477e+08	5.33327e+08	9.0285e+08	8.76597e+08	707006	1.41801e+07	278483	3.7003e+08	6.16222e+08	1.66883e+06	1.94022e+06	3.39482e+07	1.50158e+08	1.4805e+07	6.97265e+06	2.87321e+08	551236	427343	3117913200
OBE79	senior	4.60248e+06	236562	6.88722e+06	579164	134510171	1.40516e+08	5.34255e+08	9.6437e+08	1.54309e+06	7.01491e+07	1738601368	1.76137e+07	6.58139e+08	531548	3.22171e+06	155699	2.45585e+08	1.3914e+06	1.1463e+06	2.20721e+07	3.44306e+06	677892	4.12746e+07	3.96466e+06	178038	964890	312310	1.29836e+07	2.29027e+07	2.66011e+08	9.85501e+08	1510478291	7.86674e+08	2.37422e+06	2.75339e+07	281684	8.15798e+08	4.17917e+08	419511	1.29801e+07	6.08501e+07	1.01105e+08	2.46121e+07	2.80628e+06	7.17418e+08	843386	2.44788e+06	3893361130
[truncated: 86 more columns]

## Sheet: stats
Y	order	p value	rank	q value
N-Methylhydantoin	37	0.0108	1	0.850602
Apocynin	95	0.0174	2	0.850602
L-Methionine sulfoxide	52	0.0362	3	0.850602
Glycitein	69	0.0415	4	0.850602
1-Tetradecylamine	128	0.0415	5	0.850602
Serotonin	23	0.0542	6	0.850602
Indole-3-acetic acid	63	0.07	7	0.850602
Cetrimonium	90	0.1006	8	0.850602
4-Pyridoxic acid	112	0.1006	9	0.850602
Paracetamol	34	0.1264	10	0.850602
L-Glutamic acid	54	0.1264	11	0.850602
Levetiracetam	55	0.1264	12	0.850602
Skatole	20	0.141	13	0.850602
N-Acetyl-D-galactosamine	45	0.141	14	0.850602
D-1,2,3,4-Tetrahydroisoquinoline-3-carboxylic acid	83	0.141	15	0.850602
Acetyl-L-carnitine	98	0.141	16	0.850602
2,3,4,9-Tetrahydro-1H-?-carboline-3-carboxylic acid	126	0.141	17	0.850602
L-Isoleucine	53	0.157	18	0.850602
3-(2-Hydroxyethyl)indole	119	0.157	19	0.850602
Sinapinic acid	21	0.1929	20	0.850602
Indole	64	0.1929	21	0.850602
Dimefuron	80	0.1929	22	0.850602
Ziprasidone	3	0.2129	23	0.850602
Phthalic acid	29	0.2129	24	0.850602
Matairesinol	47	0.2345	25	0.850602
Genistein	70	0.2345	26	0.850602
Ferulic acid	72	0.2575	27	0.850602
4-Indolecarbaldehyde	114	0.2575	28	0.850602
(-)-Epicatechin	134	0.2575	29	0.850602
Ritalinic acid	25	0.2821	30	0.850602
6-Methylindole	104	0.2821	31	0.850602
Syringic acid	18	0.3082	32	0.850602
Phenethylamine	30	0.3082	33	0.850602
Hypoxanthine	66	0.3082	34	0.850602
Glycylproline	68	0.3082	35	0.850602
Creatinine	88	0.3082	36	0.850602
Bis(methylbenzylidene)sorbitol	92	0.3082	37	0.850602
Abietic acid	100	0.3082	38	0.850602
Theophylline	14	0.3358	39	0.850602
Pyroquilon	26	0.3358	40	0.850602
Oleamide	35	0.3358	41	0.850602
L-Cysteine-S-sulfate	57	0.3358	42	0.850602
Emodin	73	0.3358	43	0.850602
Daidzein	82	0.3358	44	0.850602
Adenosine	96	0.3358	45	0.850602
6-Hydroxynicotinic acid	106	0.3358	46	0.850602
2-Hydroxyquinoline	122	0.3358	47	0.850602
1,5-Isoquinolinediol	130	0.3358	48	0.850602
1,3-Dimethyluric acid	131	0.3358	49	0.850602
Xanthurenic acid	4	0.365	50	0.850602
N-Acetylhistamine	43	0.365	51	0.850602
Jasmonic acid	62	0.365	52	0.850602
DL-Stachydrine	77	0.365	53	0.850602
Tryptamine	8	0.3958	54	0.850602
Sinapine	22	0.3958	55	0.850602
PEG n5	33	0.3958	56	0.850602
L-Tyrosine	49	0.428	57	0.850602
Docosahexaenoic acid ethyl ester	75	0.428	58	0.850602
D-(+)-Pyroglutamic Acid	84	0.428	59	0.850602
D-(+)-Pipecolinic acid	86	0.428	60	0.850602
Thymine	13	0.4617	61	0.850602
PEG n6	32	0.4617	62	0.850602
D-(-)-Aspartic acid	87	0.4617	63	0.850602
Benzidine	94	0.4617	64	0.850602
Adenine	97	0.4617	65	0.850602
Acetylcholine	99	0.4617	66	0.850602
4-Ethoxy ethylbenzoate	117	0.4617	67	0.850602
2-Hydroxybenzothiazole	123	0.4617	68	0.850602
2,2,6,6-Tetramethyl-4-piperidinol	127	0.4617	69	0.850602
Tolycaine	12	0.4969	70	0.850602
N-Acetyl-L-tyrosine	41	0.4969	71	0.850602
7-Methylguanine	102	0.4969	72	0.850602
6-Methylquinoline	103	0.4969	73	0.850602
5-Hydroxyindole-3-acetic acid	108	0.4969	74	0.850602
alpha-Eleostearic acid	1	0.5334	75	0.850602
N-Acetyl-L-leucine	42	0.5334	76	0.850602
Coumestrol	89	0.5334	77	0.850602
5'-S-Methyl-5'-thioadenosine	107	0.5334	78	0.850602
4-Hydroxybenzaldehyde	116	0.5334	79	0.850602
2-Acetamidophenol	125	0.5334	80	0.850602
(+/-)12(13)-DiHOME	133	0.5334	81	0.850602
Valylproline	5	0.5713	82	0.850602
Salsolinol	24	0.5713	83	0.850602
Purine	27	0.5713	84	0.850602
L-Phenylalanine	50	0.5713	85	0.850602
L-Norleucine	51	0.5713	86	0.850602
DL-Homoserine	78	0.5713	87	0.850602
Bis(4-ethylbenzylidene)sorbitol	93	0.5713	88	0.850602
8-Hydroxyquinoline	101	0.5713	89	0.850602
5,6-Dimethylbenzimidazole	110	0.5713	90	0.850602
L-Valine	48	0.6104	91	0.855386
Dodecyltrimethylammonium	74	0.6104	92	0.855386
6-Methoxyquinoline	105	0.6104	93	0.855386
4-Phenylbutyric acid	113	0.6104	94	0.855386
2-Phenylbenzimidazole-5-sulfonic acid	120	0.6104	95	0.855386
Urocanic acid	6	0.6506	96	0.855386
Solanidine	19	0.6506	97	0.855386
PEG n7	31	0.6506	98	0.855386
N-Acetyl-DL-tryptophan	44	0.6506	99	0.855386
DL-Tryptophan	76	0.6506	100	0.855386
2-Oxindole	121	0.6506	101	0.855386
Trigonelline	9	0.6919	102	0.855386
trans-3-Indoleacrylic acid	11	0.6919	103	0.855386
Theobromine	15	0.6919	104	0.855386
Taurine	17	0.6919	105	0.855386
Leucylproline	56	0.6919	106	0.855386
L-Alanyl-L-proline	58	0.6919	107	0.855386
L-(-)-Methionine	60	0.6919	108	0.855386
Tributyl phosphate	10	0.7341	109	0.855386
Taxifolin	16	0.7341	110	0.855386
Piperonylonitrile	28	0.7341	111	0.855386
N-Acetyltyramine	40	0.7341	112	0.855386
Kynurenic acid	61	0.7341	113	0.855386
5-Fluoro-3,5-AB-PFUPPYCA	109	0.7341	114	0.855386
4-Hydroxyindole	115	0.7341	115	0.855386
Tyramine	7	0.7771	116	0.872914
Nicotinic acid	38	0.8208	117	0.872914
Naringeninchalcone	39	0.8208	118	0.872914
Methyl 2-hydroxy-4-{3-[(4-oxo-3-phenyl-4H-chromen-7-yl)oxy]propoxy}-3-propylbenzoate	46	0.8208	119	0.872914
Imidacloprid	65	0.8208	120	0.872914
Guanine	67	0.8208	121	0.872914
DL-Carnitine	79	0.8208	122	0.872914
D-(+)-Proline	85	0.8208	123	0.872914
5,5'-[(6Z)-6-Tetradecene-1,14-diyl]bis(1,3-benzenediol)	111	0.8208	124	0.872914
3-Methylxanthine	118	0.8208	125	0.872914
2'-Deoxyadenosine	124	0.8208	126	0.872914
Octylphosphonic acid	36	0.8651	127	0.898631
L-(+)-Citrulline	59	0.8651	128	0.898631
(2E,2'E)-N,N'-1,4-Butanediylbis[3-(4-hydroxyphenyl)acrylamide]	132	0.8651	129	0.898631
Caprolactam	91	0.9099	130	0.937897
alpha-Aspartylphenylalanine	2	0.9549	131	0.96208
Daidzin	81	0.9549	132	0.96208
1-Methylxanthine	129	0.9549	133	0.96208
Gabapentin	71	1	134	1

## Sheet: metadata sex
Name	combined group	alpha-Eleostearic acid	alpha-Aspartylphenylalanine	Ziprasidone	Xanthurenic acid	Valylproline	Urocanic acid	Tyramine	Tryptamine	Trigonelline	Tributyl phosphate	trans-3-Indoleacrylic acid	Tolycaine	Thymine	Theophylline	Theobromine	Taxifolin	Taurine	Syringic acid	Solanidine	Skatole	Sinapinic acid	Sinapine	Serotonin	Salsolinol	Ritalinic acid	Pyroquilon	Purine	Piperonylonitrile	Phthalic acid	Phenethylamine	PEG n7	PEG n6	PEG n5	Paracetamol	Oleamide	Octylphosphonic acid	N-Methylhydantoin	Nicotinic acid	Naringeninchalcone	N-Acetyltyramine	N-Acetyl-L-tyrosine	N-Acetyl-L-leucine	N-Acetylhistamine	N-Acetyl-DL-tryptophan	N-Acetyl-D-galactosamine	Methyl 2-hydroxy-4-{3-[(4-oxo-3-phenyl-4H-chromen-7-yl)oxy]propoxy}-3-propylbenzoate	Matairesinol	L-Valine
OBE19	F	1.25754e+06	1.00087e+06	2.86132e+06	8.34243e+07	1.14763e+08	8.19512e+07	4.10041e+08	5.30553e+08	719864	5.4234e+07	2444369581	6.50402e+07	1.73122e+08	90812.6	839781	657108	1.58432e+08	417747	93570.1	143507	6.02679e+06	1.79622e+06	5.60183e+07	2.02532e+07	77734.8	390603	1.95892e+06	523586	1.90642e+07	3.47254e+08	527995647	1330510812	9.04977e+08	922012	3.10069e+07	269236	9.22209e+06	3.06558e+08	444360	780611	1.36691e+07	8.0091e+07	8.53955e+06	3.69399e+06	9.86909e+08	279589	1.3796e+06	2799210944
OBE35	F	1.71518e+07	183315	325145	273279	9.04831e+07	1.07824e+08	1.97849e+08	290740614	433309	6.20419e+07	4.03279e+08	1.4392e+07	1094816889	92687	156565	134468	1.66161e+08	159609	48384.9	2.7665e+06	1.24428e+06	93003	3.26674e+07	1.00216e+07	1.90952e+06	629163	251366	9.17736e+06	2.42073e+07	3.41811e+07	5.79121e+08	1447752262	1008658190	545210	2.82846e+07	7.78569e+06	1.38982e+08	2.51854e+08	530341	2.29934e+06	1.74369e+07	3.71677e+07	1.68661e+07	1.3393e+06	1331808876	227933	178568	2007032527
OBE39	F	7.29154e+06	539497	8.55009e+06	1.29487e+06	5.63485e+07	2.27699e+08	4146626788	5.4322e+08	872502	6.64219e+07	7.98616e+08	4.31589e+06	1178522249	354370	972668	141007	2.59483e+08	4.15882e+06	54947.8	9.11473e+07	7.49811e+06	705141	2.69986e+07	5.87311e+07	3.62801e+06	766482	900415	5.05008e+06	2.44237e+07	8.66428e+07	5.06924e+08	1308011750	8.27502e+08	960170	1.98165e+07	257997	1.66207e+08	590274457	1.81667e+06	1.20429e+07	1.04903e+07	6.25191e+07	9.66236e+06	5.24772e+06	9.41802e+08	942982	1.01549e+06	1952318602
OBE43	F	1.37378e+06	90647	2.12145e+06	287420	9.97887e+07	3.14468e+07	1.47843e+08	7.9683e+08	6.43363e+06	9.95835e+07	503361863	1.36117e+07	3.83793e+08	93542.9	144513	1.44726e+06	8.69499e+07	4.95419e+06	2.62391e+06	878315	4.2228e+06	560614	4.56246e+07	1.53333e+07	78965.6	476876	1.37167e+06	4.82949e+06	3.22389e+07	6.22225e+07	4.85911e+08	1320027486	9.48519e+08	1.59081e+06	2.16363e+07	1.49857e+07	5.16573e+07	1014323581	5.91074e+06	1.85289e+06	8.72685e+06	2.77876e+07	1.96633e+07	2.70914e+06	9.10336e+08	287143	475071	8.8985e+08
OBE49	F	1.41625e+06	1.03613e+06	1.9226e+06	682003	2.7483e+08	1.31016e+08	2.23606e+08	7.41971e+08	1.76385e+06	7.58793e+07	1929411588	2.98616e+08	6.7048e+08	194449	166885	567716	1.30146e+08	6.11862e+06	61136.8	8.84934e+07	5.29633e+06	601190	4.05435e+07	2.17565e+07	107254	433431	2.43594e+06	5.8178e+06	2.35194e+07	1.83865e+08	5.72656e+08	1402803183	8.67866e+08	649524	7.35547e+06	289092	3.85872e+07	5.97544e+08	2.92422e+06	984775	1.48235e+07	1.01326e+08	1.06498e+07	3.07517e+06	1327794834	344630	622564	2604597871
OBE51	F	4.70024e+06	93374.3	74318.4	389306	5.19585e+07	7.64876e+07	3869028389	3.80773e+08	870149	6.37832e+07	3.55578e+08	1.91046e+07	1319620927	86472.2	147282	211462	1.52764e+07	137854	220992	2.85922e+06	2.81916e+06	629463	3.47081e+07	1.3178e+07	349609	831134	330626	6.57011e+06	1.93626e+07	8.98694e+07	2.99206e+08	1429732328	7.87954e+08	705902	1.11624e+07	250471	1.06479e+08	4.66224e+08	187340	9.24062e+06	8.32124e+06	2.83818e+07	1.96649e+07	3.14341e+06	7.31444e+08	5.68006e+06	2.63817e+06	7.85512e+08
OBE57	F	913295	441076	3.58361e+06	839521	2.41703e+08	1.37093e+07	1436201419	1482547348	2.69405e+06	6.36354e+07	1307379301	2.08857e+07	5.60238e+08	344813	3.50005e+06	184603	221958604	977552	263751	9.93878e+06	1.26962e+06	1.80643e+06	1.06144e+08	8.61824e+06	341587	163898	303496	1.64328e+07	2.20675e+07	9.93e+08	4.92487e+08	1057219414	6.56604e+08	521920	1.29878e+07	274773	1.24948e+08	4.04475e+08	1.85809e+06	1.68843e+07	7.07516e+07	3.16828e+08	2.51085e+07	3.42546e+06	4.20616e+08	117581	277016	3203006173
OBE65	F	7.1388e+06	465983	2.1669e+07	2.20673e+07	1.22995e+08	8.9189e+08	6.80245e+08	1434652566	2.23595e+06	4.98615e+07	5063660711	1.59734e+07	8.91138e+08	1.0216e+06	8.38764e+06	440606	492803109	394325	83402.7	7.57363e+08	9.46583e+06	8.67971e+06	3.71893e+07	5.92502e+06	186529	1.10549e+06	7.8988e+06	1.04227e+07	2.35754e+07	1.78214e+08	7.03071e+08	1365101684	8.64599e+08	9.4367e+08	7.31905e+06	276624	302580941	4.32661e+08	1.2443e+06	1.78655e+06	5.53264e+07	5.45893e+08	622590	1.45544e+07	3654206443	1.17539e+06	7.70783e+06	4525097698
OBE67	F	2.70316e+06	291379	1.27864e+06	372102	6.652e+07	1.16314e+08	1255776283	8.70597e+08	998685	8.75477e+07	1404202513	9.09501e+06	1790938333	476889	2.04167e+06	170915	2.92519e+08	2.14571e+06	344316	173319685	7.28064e+06	295126	5.22083e+07	8.51551e+06	82574.1	760393	1.02856e+06	9.36586e+06	2.84409e+07	6.54098e+07	641941203	1712287752	1005919689	2.92033e+06	3.94495e+07	325448	1.37092e+08	6.60489e+08	198124	2.77028e+06	1.81684e+07	9.656e+07	4.27378e+06	3.11329e+06	3851323837	9.53766e+06	4.95667e+06	3109383741
OBE69	F	1.72305e+06	284174	551088	9.46331e+06	1.27812e+08	5.84555e+08	9.22715e+08	4.25873e+08	523396	6.94722e+07	1468834658	1.39533e+07	8.24906e+08	364834	2.7393e+06	147647	8.86362e+07	280527	59914.3	3.6654e+07	2.35098e+06	1.376e+06	3.52103e+07	9.59386e+06	71877.6	759764	290095	9.81204e+06	2.54397e+07	1.11471e+08	8.27004e+08	1069792174	7.3148e+08	2058402105	2.03232e+07	274895	5.94066e+07	1.96519e+08	65282.2	2.96071e+06	2.10013e+07	1.06501e+08	4.44695e+07	3.56983e+06	3.93901e+08	780569	120602	3651399810
OBE77	F	1.41768e+06	308730	883771	1.08862e+06	7.6319e+07	6.21161e+08	9.3513e+08	8.00582e+08	371152	5.55918e+07	1589956989	6.42764e+06	8.74964e+08	166644	454869	320471	7.99397e+07	769491	79369.1	473859	5.40364e+06	458457	4.17863e+07	2.60636e+06	2.23339e+06	947696	1.5514e+06	1.19034e+07	2.41773e+07	348492930	9.31441e+08	1317996360	7.28967e+08	835265	1.90416e+07	256547	3.0104e+07	500151247	945996	2.39463e+06	2.20727e+07	1.43847e+08	2.28145e+07	3.6937e+06	6.0723e+08	2.08838e+06	383811	3343711608
OBE71	F	2.40372e+06	3.81024e+06	1.09204e+06	4.15866e+07	8.77185e+07	1.27282e+08	1.95048e+08	3.23186e+08	1.06729e+06	3.65756e+07	1008963558	4.10767e+07	1.46633e+08	90563.3	521073	7.35895e+06	225132481	2.50683e+06	110484	165926	2.15819e+06	2.75572e+06	2.46459e+07	1.20734e+07	66555.2	568917	226086	6.93887e+06	1.86831e+07	8.38756e+07	5.22401e+08	1127632272	723876679	901090	1.31517e+07	266805	1.17912e+08	3.85506e+08	842968	1.41598e+06	1.4923e+07	1.50185e+08	3.3466e+07	5.46266e+06	8.01799e+08	4.16214e+06	1.15927e+06	1755637535
OBE73	F	1.10041e+06	223061	5.95833e+06	507383	1.47674e+08	5.67029e+08	3.17895e+08	5.59623e+08	617680	6.43282e+07	1587446973	2.29475e+07	7.65123e+08	108692	180362	242851	1.55259e+08	1.50775e+06	64580.9	2.40567e+08	5.19161e+06	1.90002e+06	3.52541e+07	1.13641e+07	77220.1	1.10311e+06	880365	1.15213e+07	2.03488e+07	1.35477e+08	5.33327e+08	9.0285e+08	8.76597e+08	707006	1.41801e+07	278483	3.7003e+08	6.16222e+08	1.66883e+06	1.94022e+06	3.39482e+07	1.50158e+08	1.4805e+07	6.97265e+06	2.87321e+08	551236	427343	3117913200
OBE27	M	7.43826e+06	88803.6	324593	762299	1.93371e+08	1.06736e+08	1.66959e+08	2.34691e+08	693122	7.11875e+07	1153587551	1.81912e+08	7.6546e+08	5.41347e+06	1.55181e+06	2.43453e+06	7.48481e+07	859819	47668.8	147186	1.10776e+06	443329	2.01539e+07	1.96144e+07	210287	546809	776705	4.52418e+06	2.32952e+07	3.41814e+07	5.42929e+08	1370077560	8.05183e+08	1.11368e+06	1.71246e+07	262331	4.34122e+07	3.08608e+08	453610	2.69864e+06	1.05563e+07	5.66242e+07	8.05934e+07	2.77172e+06	3.23958e+08	6.14577e+06	239018	2208753514
OBE31	M	5.44238e+06	99637.8	352674	493332	1.55765e+08	2.37708e+08	1.88835e+08	4.33031e+08	194429	5.39632e+07	7.84958e+08	8.16402e+07	9.21022e+08	92616.7	174617	304033	9.52326e+06	651756	358125	155059	727505	119579	4.33202e+07	1.25509e+07	83666	997161	305449	1.26952e+07	1.97445e+07	5.9564e+07	5.50166e+08	1184190003	886905247	1.25513e+06	1.37272e+07	277499	3.6494e+07	4.967e+08	1.38935e+06	1.22007e+06	1.508e+07	4.61624e+07	1.91976e+07	5.71761e+06	9.92488e+08	5.33793e+06	278583	2337702047
OBE33	M	6.00595e+06	97425.1	77025.6	258912	8.9609e+07	9.92691e+07	1770538668	2.08817e+08	1.6728e+06	8.79613e+07	7.83544e+08	1.08015e+07	1199308687	199379	703214	276946	4.38096e+07	137843	45841.2	3.16611e+06	1.41707e+06	322696	1.77498e+07	4.13819e+07	2.09109e+06	659607	1.8704e+06	3.05803e+06	2.92827e+07	2.59937e+07	5.20749e+08	1093758851	6.52942e+08	950087	6.43392e+06	262087	3.58559e+07	8.11039e+08	509155	2.29289e+06	6.03419e+06	3.00304e+07	8.26355e+07	5.66131e+06	1241986412	5.38158e+06	167738	1501148592
OBE37	M	2.86666e+07	97231.7	728537	452119	1.83638e+08	314383508	248953738	5.20577e+08	1.45364e+06	6.72145e+07	2422437436	4.79107e+07	4.90759e+08	143332	158573	166172	7.83634e+07	135116	66072.8	2.89701e+06	2.32442e+06	881478	2.99238e+07	2.20583e+07	259063	702385	4.19305e+06	8.04895e+06	2.84465e+07	9.61641e+07	530894181	1309838077	8.3163e+08	719916	1.88897e+07	273910	2.23817e+07	2.83721e+08	890158	1.24133e+06	4.71329e+07	2.75941e+08	8.47474e+06	9.30516e+06	1059552765	63353.4	1.30598e+06	3585323122
OBE41	M	3.82935e+06	428806	4.68842e+06	1.29631e+06	131508626	2.06659e+08	2.28274e+08	4.1785e+08	444205	7.80458e+07	4.58739e+08	2.98594e+07	1045856419	456304	4437694	168160	1.67298e+08	111716	70870.6	363863	1.10515e+06	896141	3.57901e+07	8.72268e+06	65537.8	721590	238330	6.24636e+06	2.53123e+07	3.22118e+08	4.23035e+08	1047982274	6.84649e+08	986021	2.90945e+07	249968	86561440	4.45637e+08	371810	893429	8.00701e+06	4.27625e+07	1.9242e+07	2.64113e+06	5.52332e+08	750769	387640	1285208672
OBE45	M	1.21502e+06	819597	1.03989e+06	1457215	2.85233e+08	3.24551e+08	1.70747e+08	2.05358e+08	468662	7.9903e+07	2656807990	6.41256e+07	9.10735e+08	104138	506032	270513	5.72025e+07	355009	52876.3	534165	3.80714e+06	578955	2.86671e+07	2.62887e+07	81769.2	575273	2.04326e+07	3.02275e+06	2.19089e+07	7.18971e+07	5.47582e+08	1324522292	5.36324e+08	1.3108e+06	5.91443e+06	3.12017e+07	8.08828e+07	5.58471e+08	396846	1.2929e+06	8.79455e+06	4.89757e+07	3.49913e+07	3.11883e+06	9.41172e+08	115938	131719	3554296069
OBE47	M	5.0797e+06	1.95355e+06	2.917e+06	3.40192e+08	1.08046e+08	9.51338e+07	1013058940	6073433924	2.51749e+06	5.99303e+07	4646550070	3.17727e+06	5.80542e+08	1.613e+06	1.99256e+07	1.21712e+06	3.64308e+08	2.01658e+06	202055	159354	8.23796e+06	3.36436e+07	1.26646e+08	4.00205e+06	214599	161165	339895	3.04234e+06	2.80948e+07	1538708581	6.17743e+08	1631021258	7.84717e+08	1.2124e+06	1.78831e+07	5.21131e+06	3.67587e+08	4.09417e+08	136523	1.76686e+07	5.65814e+07	7.20309e+08	1.28621e+06	1.52972e+07	2270410841	367004	444221	5845849214
OBE53	M	3.99775e+06	121765	588430	335292	1.23983e+08	8.00801e+08	359700996	7.58337e+08	840315	6.72288e+07	1607295258	2.59279e+07	1537274481	5.40376e+07	2.65714e+07	182487	1.72746e+08	148037	646715	1.62068e+08	1.18605e+06	733435	4.25195e+07	4.76812e+06	89773.8	1.16818e+06	1.20222e+06	8.1576e+06	2.51308e+07	1.58951e+08	5.49758e+08	1357765817	7.9975e+08	875615	9.30157e+06	297644	5.01094e+07	4.5201e+08	68173.7	2.63465e+06	3.25245e+07	1.7596e+08	7.63975e+06	7.64245e+06	6.00875e+08	1.13923e+06	370847	4306047347
OBE55	M	1.45075e+06	101584	3.84409e+06	801875	1.48231e+08	1.55536e+08	2.59707e+08	971420202	2.75023e+06	7.35972e+07	1396766369	4.69283e+07	9.75992e+08	93845.9	147467	501383	2.13877e+08	9.72067e+06	56213.6	5.03847e+07	5.49382e+06	1.25096e+06	7.83665e+07	1.16016e+07	74915.3	698922	1.69444e+06	5.86405e+06	2.88205e+07	1.69572e+08	5.51915e+08	1338098509	8.92559e+08	682360	2.6447e+07	279106	4.68715e+07	6.93354e+08	5.26048e+06	1.24229e+06	1.88029e+07	8.84549e+07	9.38937e+06	4.82856e+06	1864366559	75707	415851	1891993894
OBE61	M	2.75987e+06	588534	2.94475e+06	347132	1.1856e+08	1071633642	4441253179	1400172272	1.35233e+06	6.88445e+07	4503250895	3.49828e+06	9.96387e+08	1.34537e+07	2.95062e+06	180105	1.01131e+08	136164	69591.8	410439	3.48913e+06	1.79708e+06	4.95311e+07	1.04617e+07	246260	909946	6.26648e+06	2.39791e+06	2.10688e+07	1.80963e+08	5.02408e+08	1182360918	8.47522e+08	1.30181e+06	1.53753e+07	274499	2.14077e+07	4.21273e+08	189959	2.14496e+07	4.58309e+07	1.76746e+08	2.1905e+07	2.1703e+07	2197576561	672703	149527	4419351919
OBE75	M	2.35643e+06	1.17972e+06	656366	1.56954e+06	5.40129e+07	3.73788e+08	1694498124	3850486898	508311	7.09639e+07	3368794545	2.14719e+07	8.54108e+08	220622	221807	302451	1.10838e+08	327334	74863.5	620251	2.25809e+06	5.56969e+06	1.04909e+08	1.00932e+07	215670	1.02201e+06	1.62583e+06	2.30693e+07	2.69362e+07	2019549400	1081115584	1621934653	8.8916e+08	1.65496e+06	2.27804e+07	280857	6.70559e+07	7.13858e+08	472770	3.58409e+07	6.56395e+07	4.60906e+08	2.17571e+07	1.36928e+07	1059233135	4.70005e+06	550595	5069589358
OBE79	M	4.60248e+06	236562	6.88722e+06	579164	134510171	1.40516e+08	5.34255e+08	9.6437e+08	1.54309e+06	7.01491e+07	1738601368	1.76137e+07	6.58139e+08	531548	3.22171e+06	155699	2.45585e+08	1.3914e+06	1.1463e+06	2.20721e+07	3.44306e+06	677892	4.12746e+07	3.96466e+06	178038	964890	312310	1.29836e+07	2.29027e+07	2.66011e+08	9.85501e+08	1510478291	7.86674e+08	2.37422e+06	2.75339e+07	281684	8.15798e+08	4.17917e+08	419511	1.29801e+07	6.08501e+07	1.01105e+08	2.46121e+07	2.80628e+06	7.17418e+08	843386	2.44788e+06	3893361130
[truncated: 86 more columns]

## Sheet: stats 2
Y	order	p value	rank	q value
Apocynin	95	0.0033	1	0.4422
1,3-Dimethyluric acid	131	0.0193	2	0.731417
Creatinine	88	0.0257	3	0.731417
1-Methylxanthine	129	0.0339	4	0.731417
Glycitein	69	0.0387	5	0.731417
L-Methionine sulfoxide	52	0.0502	6	0.731417
6-Hydroxynicotinic acid	106	0.0502	7	0.731417
Sinapinic acid	21	0.0644	8	0.731417
4-Hydroxyindole	115	0.0727	9	0.731417
Theophylline	14	0.0818	10	0.731417
Syringic acid	18	0.0818	11	0.731417
Daidzein	82	0.0918	12	0.731417
Adenosine	96	0.0918	13	0.731417
Genistein	70	0.1027	14	0.731417
Adenine	97	0.1027	15	0.731417
Valylproline	5	0.1147	16	0.731417
Tributyl phosphate	10	0.1147	17	0.731417
Matairesinol	47	0.1147	18	0.731417
L-Cysteine-S-sulfate	57	0.1147	19	0.731417
alpha-Eleostearic acid	1	0.1278	20	0.731417
Skatole	20	0.1278	21	0.731417
Docosahexaenoic acid ethyl ester	75	0.1278	22	0.731417
Naringeninchalcone	39	0.1419	23	0.731417
Imidacloprid	65	0.1419	24	0.731417
D-1,2,3,4-Tetrahydroisoquinoline-3-carboxylic acid	83	0.1419	25	0.731417
Kynurenic acid	61	0.1739	26	0.731417
3-(2-Hydroxyethyl)indole	119	0.1739	27	0.731417
N-Acetyl-DL-tryptophan	44	0.1917	28	0.731417
Indole	64	0.1917	29	0.731417
6-Methoxyquinoline	105	0.1917	30	0.731417
N-Methylhydantoin	37	0.2109	31	0.731417
L-Valine	48	0.2109	32	0.731417
1-Tetradecylamine	128	0.2109	33	0.731417
Hypoxanthine	66	0.2314	34	0.731417
6-Methylindole	104	0.2314	35	0.731417
Phthalic acid	29	0.2534	36	0.731417
DL-Tryptophan	76	0.2534	37	0.731417
Coumestrol	89	0.2534	38	0.731417
(-)-Epicatechin	134	0.2534	39	0.731417
trans-3-Indoleacrylic acid	11	0.2767	40	0.731417
Taurine	17	0.2767	41	0.731417
PEG n5	33	0.2767	42	0.731417
Dimefuron	80	0.2767	43	0.731417
D-(+)-Proline	85	0.2767	44	0.731417
4-Ethoxy ethylbenzoate	117	0.2767	45	0.731417
(+/-)12(13)-DiHOME	133	0.2767	46	0.731417
Urocanic acid	6	0.3014	47	0.731417
L-Isoleucine	53	0.3014	48	0.731417
Dodecyltrimethylammonium	74	0.3014	49	0.731417
7-Methylguanine	102	0.3014	50	0.731417
5'-S-Methyl-5'-thioadenosine	107	0.3014	51	0.731417
2-Oxindole	121	0.3014	52	0.731417
Tolycaine	12	0.3275	53	0.731417
Theobromine	15	0.3275	54	0.731417
Paracetamol	34	0.3275	55	0.731417
L-(+)-Citrulline	59	0.3275	56	0.731417
Gabapentin	71	0.3275	57	0.731417
DL-Homoserine	78	0.3275	58	0.731417
D-(+)-Pyroglutamic Acid	84	0.3275	59	0.731417
3-Methylxanthine	118	0.3275	60	0.731417
Purine	27	0.3841	61	0.7682
Piperonylonitrile	28	0.3841	62	0.7682
L-Tyrosine	49	0.3841	63	0.7682
Levetiracetam	55	0.3841	64	0.7682
L-Alanyl-L-proline	58	0.3841	65	0.7682
Jasmonic acid	62	0.3841	66	0.7682
Acetylcholine	99	0.3841	67	0.7682
Indole-3-acetic acid	63	0.4146	68	0.805165
Cetrimonium	90	0.4146	69	0.805165
Thymine	13	0.4464	70	0.842501
4-Hydroxybenzaldehyde	116	0.4464	71	0.842501
alpha-Aspartylphenylalanine	2	0.4795	72	0.845434
DL-Carnitine	79	0.4795	73	0.845434
2-Phenylbenzimidazole-5-sulfonic acid	120	0.4795	74	0.845434
2,3,4,9-Tetrahydro-1H-?-carboline-3-carboxylic acid	126	0.4795	75	0.845434
2,2,6,6-Tetramethyl-4-piperidinol	127	0.4795	76	0.845434
Ziprasidone	3	0.5139	77	0.860783
Guanine	67	0.5139	78	0.860783
4-Phenylbutyric acid	113	0.5139	79	0.860783
2'-Deoxyadenosine	124	0.5139	80	0.860783
Pyroquilon	26	0.5496	81	0.876743
L-Glutamic acid	54	0.5496	82	0.876743
5,5'-[(6Z)-6-Tetradecene-1,14-diyl]bis(1,3-benzenediol)	111	0.5496	83	0.876743
4-Indolecarbaldehyde	114	0.5496	84	0.876743
Solanidine	19	0.5865	85	0.890382
N-Acetylhistamine	43	0.5865	86	0.890382
8-Hydroxyquinoline	101	0.5865	87	0.890382
Xanthurenic acid	4	0.6245	88	0.890382
N-Acetyl-L-tyrosine	41	0.6245	89	0.890382
N-Acetyl-D-galactosamine	45	0.6245	90	0.890382
Emodin	73	0.6245	91	0.890382
Bis(methylbenzylidene)sorbitol	92	0.6245	92	0.890382
Tyramine	7	0.6635	93	0.890382
Ferulic acid	72	0.6635	94	0.890382
D-(-)-Aspartic acid	87	0.6635	95	0.890382
Benzidine	94	0.6635	96	0.890382
Acetyl-L-carnitine	98	0.6635	97	0.890382
5,6-Dimethylbenzimidazole	110	0.6635	98	0.890382
PEG n6	32	0.7034	99	0.890382
Octylphosphonic acid	36	0.7034	100	0.890382
L-Norleucine	51	0.7034	101	0.890382
Glycylproline	68	0.7034	102	0.890382
DL-Stachydrine	77	0.7034	103	0.890382
4-Pyridoxic acid	112	0.7034	104	0.890382
2-Acetamidophenol	125	0.7034	105	0.890382
PEG n7	31	0.7442	106	0.890382
Oleamide	35	0.7442	107	0.890382
Daidzin	81	0.7442	108	0.890382
Caprolactam	91	0.7442	109	0.890382
2-Hydroxyquinoline	122	0.7442	110	0.890382
1,5-Isoquinolinediol	130	0.7442	111	0.890382
(2E,2'E)-N,N'-1,4-Butanediylbis[3-(4-hydroxyphenyl)acrylamide]	132	0.7442	112	0.890382
Serotonin	23	0.7856	113	0.915395
Nicotinic acid	38	0.7856	114	0.915395
N-Acetyl-L-leucine	42	0.7856	115	0.915395
Trigonelline	9	0.8278	116	0.932145
Phenethylamine	30	0.8278	117	0.932145
N-Acetyltyramine	40	0.8278	118	0.932145
L-(-)-Methionine	60	0.8278	119	0.932145
D-(+)-Pipecolinic acid	86	0.8704	120	0.963914
6-Methylquinoline	103	0.8704	121	0.963914
Salsolinol	24	0.9134	122	0.971094
Abietic acid	100	0.9134	123	0.971094
5-Hydroxyindole-3-acetic acid	108	0.9134	124	0.971094
5-Fluoro-3,5-AB-PFUPPYCA	109	0.9134	125	0.971094
2-Hydroxybenzothiazole	123	0.9134	126	0.971094
Taxifolin	16	0.9566	127	0.971094
Sinapine	22	0.9566	128	0.971094
Ritalinic acid	25	0.9566	129	0.971094
Methyl 2-hydroxy-4-{3-[(4-oxo-3-phenyl-4H-chromen-7-yl)oxy]propoxy}-3-propylbenzoate	46	0.9566	130	0.971094
L-Phenylalanine	50	0.9566	131	0.971094
Bis(4-ethylbenzylidene)sorbitol	93	0.9566	132	0.971094
Tryptamine	8	1	133	1.00752
Leucylproline	56	1	134	17956
